# Supplementary material for: Data on genetic analysis of atherosclerosis identifies a major susceptibility locus in the major histocompatibility complex of mice
Source: Data Brief. 2016 Nov 19;9:1067–9. doi: 10.1016/j.dib.2016.11.058 (PMC5126130; doi:10.1016/j.dib.2016.11.058)
Supplement: Supplementary file 2 — Supplementary material [file mmc2.xlsx]

## Sheet: Supp. Table 1
Supplementary Table 1: Aortic lesion quantification and genotype for Female BALB x SM F2 Mice (J-QTL Input Data)
SampleID	Sex	Aorta_Sum_Top_8	rs3658044	gnf01.037.906	rs13475870	rs6206420	rs6356603	rs6157345	rs6354736	rs6250257	rs13476177	rs3677638	rs3685643	rs13476259	rs13476331	mCV23209429	rs13476490	rs13476507	rs13476573	CEL.2_98216543	rs3658729	rs13476681	rs3655895	rs6376291	rs13476913	rs13477127	rs13477334	rs13477365	rs13477425	rs13477504	rs13477549	rs13477617	rs13477669	rs6328956	rs6365760	rs3688968	rs13477978	rs3023025	rs3658401	rs13478222	rs6354160	gnf05.069.163	rs3726547	gnf05.120.578	rs13478578	rs3699833	rs13478621	rs13478717	rs13478728
			1	1	1	1	1	1	1	1	1	1	1	1	2	2	2	2	2	2	2	2	2	2	2	3	3	3	3	3	4	4	4	4	4	4	4	4	5	5	5	5	5	5	5	6	6	6	6
			5.52	20.4	25.78	28.18	40.59	52.9	66.95	71.5	74.56	79.24	81.81	97.02	2.73	23.86	30.2	31.8	45.23	58.49	60.53	60.83	77.97	82.33	96.4	27.08	56.09	58.23	67	84.33	2.32	13.67	30.64	43.9	70.98	71.37	79.38	90.56	19.4	26.8	34.19	44.28	67.27	80.03	101.24	1.53	2.71	18.49	23.17
4142-1	F	464144	S	S	S	S	S	H	H	H	H	H	H	H	H	H	S	S	S	S	S	S	H	H	H	H	H	H	H	H	B	B	H	H	S	S	S	S	B	H	H	H	H	B	B	S	S	H	H
4150-3	F	2732877	H	H	H	H	H	S	S	S	S	S	S	S	B	B	B	B	B	S	S	S	S	S	H	H	B	B	B	S	S	S	S	H	H	H	H	S	B	B	B	B	B	H	H	B	B	S	S
4150-4	F	2238408	H	H	H	S	H	H	H	H	H	H	H	H	B	B	B	B	B	H	H	H	H	H	S	H	S	S	S	H	H	H	H	H	H	H	H	B	H	H	H	H	H	H	H	S	S	H	H
4150-5	F	1069631	H	H	H	H	H	H	H	H	H	H	H	H	H	H	H	H	H	H	H	H	H	H	H	H	B	B	H	H	B	H	H	H	S	S	S	H	H	H	H	H	B	B	B	H	H	H	H
4154-10	F	1683353	H	B	B	B	H	H	H	H	H	H	H	H	H	H	H	H	H	H	H	H	S	S	S	H	H	H	H	S	H	H	H	H	H	H	H	B	B	B	B	B	B	B	B	B	B	B	B
4154-6	F	1118884	H	S	S	S	S	S	S	H	H	H	H	B	S	S	S	S	H	H	H	H	H	H	H	H	B	B	B	B	H	S	S	S	S	S	S	S	H	H	H	H	H	H	H	B	B	B	B
4154-7	F	1345031	S	B	B	B	B	B	H	H	H	H	H	S	H	S	S	S	S	H	H	H	B	B	B	H	H	H	S	S	S	S	S	S	S	S	S	H	B	B	B	B	B	B	H	H	H	B	B
4154-8	F	2920016	H	H	H	H	H	B	B	B	B	B	B	B	H	S	S	S	H	H	H	H	H	H	H	H	S	S	S	S	H	H	H	B	H	H	H	H	B	H	S	S	S	S	S	H	H	H	H
4154-9	F	1828598	H	S	S	S	S	S	S	B	B	B	B	B	S	S	S	S	H	H	H	H	B	B	B	H	H	H	H	H	B	B	B	H	H	H	H	H	B	B	B	H	H	H	H	H	H	H	H
4155-11	F	3084007	S	S	H	H	H	H	H	H	H	H	H	S	H	B	B	B	B	B	H	H	H	H	H	H	H	H	H	H	S	S	H	H	H	H	H	B	H	S	S	S	S	B	S	H	H	B	B
4155-12	F	2321881	S	S	S	S	S	S	S	S	H	H	H	H	S	H	H	H	H	H	H	H	H	H	H	B	B	B	B	H	B	H	H	H	H	H	B	B	H	H	H	H	H	S	S	B	B	B	B
4155-13	F	3455358	S	S	S	S	S	S	S	S	S	S	S	S	B	B	B	B	B	B	B	B	H	H	H	H	H	H	S	S	B	B	B	H	H	H	H	H	S	S	S	S	S	H	H	H	H	H	B
4155-14	F	749522	B	B	B	B	B	B	B	B	B	B	B	B	S	B	B	B	B	B	B	B	B	B	B	S	H	H	H	H	H	H	H	H	B	B	B	B	H	H	H	H	H	B	S	S	S	S	S
4155-15	F	767487	H	H	H	H	H	H	H	H	H	H	H	H	B	H	H	H	H	H	S	S	S	S	H	B	B	B	S	S	S	S	H	H	B	B	B	H	H	H	H	H	H	H	S	H	H	H	H
4157-16	F	298596	H	B	B	B	B	B	B	B	B	B	B	B	H	H	H	S	S	S	S	S	B	H	H	S	S	S	S	H	S	S	S	S	H	H	H	H	H	H	H	H	H	B	H	B	B	B	B
4157-17	F	3323506	H	H	H	B	H	H	H	H	S	S	S	H	B	B	B	B	S	S	S	S	B	H	H	B	B	B	H	S	B	B	H	H	H	H	H	S	B	B	B	B	B	B	B	B	B	B	B
4157-18	F	1310764	H	H	S	S	S	H	H	H	H	H	H	B	B	B	B	B	B	H	H	H	H	H	H	S	S	S	S	S	H	H	H	H	H	H	H	H	S	S	S	S	S	B	B	H	H	H	H
4157-19	F	1.31888e+06	H	H	H	H	B	B	B	B	B	B	B	H	S	S	H	H	H	H	H	H	H	H	B	B	H	H	H	H	B	B	B	B	B	B	B	B	S	S	S	H	H	B	S	B	B	B	B
4157-20	F	2173787	B	H	H	H	H	H	S	S	S	S	S	S	S	S	S	S	S	S	S	S	S	S	S	S	S	S	S	S	H	H	H	H	H	H	H	H	H	H	H	H	H	B	B	H	H	H	H
4184-26	F	5129480	H	H	S	S	S	H	H	H	H	H	H	B	B	B	B	B	B	H	H	H	H	H	H	S	S	S	S	S	H	H	H	H	H	H	H	H	S	S	S	S	S	B	B	H	H	H	H
4184-27	F	1304840	H	H	H	H	B	B	B	B	B	B	B	H	S	S	H	H	H	H	H	H	H	H	B	B	H	H	H	H	B	B	B	B	B	B	B	B	S	S	S	H	H	B	S	B	B	B	B
4184-28	F	2.83305e+06	B	H	H	H	H	H	S	S	S	S	S	S	S	S	S	S	S	S	S	S	S	S	S	S	S	S	S	S	H	H	H	H	H	H	H	H	H	H	H	H	H	B	B	H	H	H	H
4184-29	F	3202866	B	B	B	B	B	B	H	H	H	H	H	H	H	H	H	H	H	H	H	H	H	H	H	H	S	S	S	S	B	B	H	H	S	S	H	H	H	H	B	B	B	B	B	H	H	H	H
4186-21	F	2482341	B	B	B	B	B	B	H	H	H	H	H	H	H	H	H	H	H	H	H	H	H	H	H	H	S	S	S	S	B	B	H	H	S	S	H	H	H	H	B	B	B	B	B	H	H	H	H
4186-22	F	1288625	B	B	B	B	B	B	B	B	B	B	B	B	S	B	B	B	B	B	B	B	B	B	B	S	H	H	H	H	H	H	H	H	B	B	B	B	H	H	H	H	H	B	S	S	S	S	S
4186-23	F	1635082	H	H	H	H	H	H	H	H	H	H	H	H	B	H	H	H	H	H	S	S	S	S	H	B	B	B	S	S	S	S	H	H	B	B	B	H	H	H	H	H	H	H	S	H	H	H	H
4186-24	F	3171983	H	B	B	B	B	B	B	B	B	B	B	B	H	H	H	S	S	S	S	S	H	H	H	S	S	S	S	H	S	S	S	S	H	H	H	H	H	H	H	H	H	B	H	B	B	B	B
4186-25	F	2934324	H	H	H	B	H	H	H	H	S	S	S	H	B	B	B	B	S	S	S	S	H	H	H	B	B	B	H	S	B	B	H	H	H	H	H	S	B	B	B	B	B	B	B	B	B	B	B
4201-30	F	3.13842e+06	B	B	H	H	H	H	H	S	S	S	S	S	H	S	S	H	H	S	S	S	S	H	H	S	S	S	H	H	H	H	H	H	H	H	H	H	S	H	H	H	S	H	S	S	S	S	S
4201-31	F	2604663	B	H	H	H	H	S	S	S	S	S	S	S	B	H	H	H	H	H	H	H	H	H	H	S	S	S	H	H	B	B	H	H	H	H	H	H	B	B	B	H	H	H	H	B	B	B	B
4201-32	F	1978109	H	H	H	H	H	H	H	S	S	H	H	H	B	B	B	B	S	S	S	S	S	S	H	H	H	H	H	H	H	H	H	H	H	H	H	H	S	S	H	H	H	H	B	B	H	H	H
4201-33	F	3112270	B	H	H	H	S	H	H	H	H	H	H	H	H	H	S	S	S	S	S	S	S	S	S	B	H	H	H	H	S	H	H	H	H	H	H	H	S	S	S	H	H	B	B	H	H	H	H
4201-34	F	3036456	B	H	H	H	H	H	H	H	H	H	H	H	H	S	S	S	S	S	H	H	B	H	H	H	H	H	H	H	S	S	S	S	H	H	H	H	B	B	H	H	H	H	H	H	H	H	H
4208-35	F	1554066	S	H	H	H	H	H	H	H	H	H	H	B	B	H	H	H	S	S	S	S	H	H	H	B	B	B	B	B	S	S	H	H	H	H	H	H	H	S	S	S	S	H	H	S	S	S	S
4208-38	F	2053016	H	H	H	H	H	H	S	H	H	H	H	H	S	H	H	H	H	H	H	H	H	S	S	B	B	B	B	B	S	H	H	H	H	H	H	H	H	H	H	H	B	B	B	S	S	S	S
4208-39	F	1577114	S	S	S	S	S	S	B	B	B	B	B	B	S	S	S	H	H	H	H	H	B	H	H	B	H	H	H	H	H	H	H	H	H	H	H	H	B	B	B	B	B	H	H	H	H	H	H
4209-41	F	3116249	H	H	H	H	B	B	B	B	B	B	B	B	H	H	H	H	H	B	B	B	B	H	H	H	H	H	H	H	H	B	B	B	B	B	H	H	S	S	S	S	S	S	S	B	B	B	B
4209-42	F	1884067	B	B	B	B	H	H	H	H	H	B	B	B	B	B	B	B	B	B	B	B	B	B	H	B	H	H	H	H	S	-	B	B	B	B	B	B	B	B	B	B	B	B	H	B	B	B	B
4209-43	F	2387342	H	H	H	H	H	H	H	H	H	H	H	H	H	B	B	B	B	B	B	B	S	S	S	B	B	B	B	H	H	H	H	H	H	H	H	H	H	H	-	B	B	B	B	B	B	B	B
4209-44	F	2.48533e+06	H	H	H	H	H	H	H	H	H	H	H	H	S	H	H	H	H	H	H	H	B	H	H	S	B	B	B	B	S	S	S	H	H	H	H	H	H	H	H	H	S	S	H	H	H	H	H
4232-45	F	1.92485e+06	H	H	H	H	H	H	H	H	H	H	H	H	H	H	H	H	H	H	B	B	H	H	H	H	H	H	H	H	B	B	B	B	B	B	B	B	H	H	H	H	H	H	H	S	S	S	S
4232-46	F	1.9297e+06	H	H	S	S	S	S	S	S	S	S	S	S	B	H	H	H	H	H	H	H	H	H	H	H	H	H	B	B	H	H	H	H	B	B	B	B	S	S	H	H	H	H	H	S	S	S	S
4232-48	F	710338	B	H	H	H	H	H	H	H	B	B	B	B	H	H	H	H	H	H	H	H	H	H	H	H	H	H	H	H	S	S	H	H	H	H	H	H	H	H	S	S	H	B	B	H	H	H	H
4232-49	F	811132	S	H	H	H	H	H	S	H	H	H	H	H	H	H	H	H	H	S	S	S	S	S	S	B	H	H	H	S	H	H	H	H	S	S	S	S	H	H	H	H	S	H	H	S	S	S	S
4233-50	F	1616292	S	S	H	H	B	B	B	B	B	B	B	H	S	S	S	S	S	S	S	S	H	H	H	H	H	H	B	B	H	S	S	S	S	S	S	S	S	S	S	S	H	H	H	B	B	H	H
4233-51	F	1.06233e+06	B	B	H	H	H	S	S	S	S	S	S	H	H	H	H	H	H	H	H	H	S	S	S	H	H	H	H	S	S	S	H	H	S	S	S	H	H	B	B	B	B	B	B	H	H	H	H
4233-52	F	1.67731e+06	H	H	H	H	H	H	H	H	H	H	H	H	S	S	S	S	S	H	B	B	B	B	B	H	B	B	B	B	H	H	H	H	H	H	H	H	B	B	H	H	S	H	S	H	H	H	H
4233-53	F	2779911	B	B	B	B	B	H	H	H	H	S	S	S	H	H	H	H	H	H	H	H	H	H	H	B	B	B	B	S	H	H	H	B	B	B	B	B	H	H	S	S	S	H	H	H	H	H	H
4263-54	F	2486396	B	B	B	B	H	H	S	S	S	H	H	H	S	B	B	B	B	B	B	B	B	B	H	B	B	B	B	B	H	H	H	H	B	B	B	H	H	H	H	H	H	H	H	H	H	H	H
4263-55	F	776423	S	S	S	S	S	S	H	H	H	H	H	H	H	H	H	H	H	H	H	H	B	H	H	B	H	H	S	S	S	H	H	H	H	H	H	H	S	H	H	H	H	B	H	H	H	H	H
4263-57	F	1348593	B	B	B	B	B	H	H	H	H	H	H	H	H	S	S	S	S	S	S	S	S	S	S	B	H	H	H	H	S	S	S	H	S	S	S	S	B	B	B	B	B	H	H	H	H	B	B
4263-58	F	1.02563e+06	B	B	B	B	B	H	H	S	S	S	S	S	S	S	S	S	S	S	S	S	S	S	H	H	S	S	S	H	H	H	S	S	S	S	H	H	H	H	H	H	H	H	H	S	S	H	H
4264-59	F	1.7984e+06	B	H	H	H	H	H	H	H	H	B	B	B	S	S	H	H	H	H	H	H	B	H	S	H	S	S	H	H	H	H	B	B	H	H	H	H	H	H	H	H	H	H	S	H	S	S	S
4264-61	F	1.51298e+06	S	S	S	S	B	B	B	H	H	H	H	H	B	H	H	H	H	H	H	H	B	S	S	H	S	S	S	S	B	B	B	B	B	B	H	H	H	S	S	S	S	B	B	H	H	H	H
4264-62	F	812653	H	S	S	S	S	S	H	H	H	H	H	H	S	S	S	S	S	S	S	S	S	S	H	H	H	H	H	H	S	H	H	H	H	H	H	S	H	S	S	S	S	H	S	H	H	B	B
4266-64	F	2846582	B	B	H	H	H	H	H	H	H	H	H	H	S	H	H	H	H	H	H	H	H	H	H	S	H	H	H	H	H	H	H	H	H	H	H	H	S	H	H	H	H	H	H	B	B	B	B
4266-65	F	981601	S	S	H	H	H	H	H	H	H	H	H	H	B	H	S	S	S	H	H	H	H	H	H	S	S	S	S	S	B	B	B	B	S	S	S	S	H	H	H	H	B	B	B	H	H	H	H
4266-66	F	1254375	S	S	H	H	H	H	H	H	H	H	H	H	S	S	S	S	S	B	B	B	B	B	B	H	B	B	B	B	H	H	H	H	B	B	B	B	H	H	B	B	B	H	H	B	B	B	B
4266-67	F	1285912	H	H	H	H	H	H	H	H	H	H	H	H	B	B	B	B	B	B	B	B	B	B	H	H	H	H	H	H	H	H	H	H	S	S	S	S	S	H	H	H	H	H	H	B	B	H	H
4269-68	F	2.05416e+06	H	H	H	H	H	H	S	S	S	S	S	S	H	H	H	H	H	H	H	H	B	H	H	H	H	H	H	H	H	H	H	H	H	H	H	B	H	H	H	H	H	H	H	H	H	H	H
4269-69	F	1462788	S	S	S	S	S	S	S	S	S	S	S	S	H	H	H	H	H	H	H	H	B	H	B	H	B	B	B	B	S	S	S	S	H	H	H	B	S	S	S	H	H	H	H	H	H	S	S
4269-70	F	1297751	S	S	S	S	S	S	S	S	S	S	S	S	H	H	H	H	H	H	H	H	B	H	H	S	S	S	S	S	H	H	H	H	S	S	S	S	B	B	B	B	B	B	B	B	B	B	B
4269-71	F	2035958	S	S	S	S	S	S	H	H	H	H	H	H	H	H	H	H	H	H	B	B	H	H	H	H	H	H	H	S	H	B	B	B	B	B	B	S	H	H	H	H	S	H	H	S	S	H	H
4279-72	F	2.11659e+06	B	B	B	B	B	B	B	B	B	H	H	H	H	H	H	H	B	B	B	B	B	B	B	H	H	H	H	S	H	H	H	H	H	H	H	H	H	H	H	H	B	H	H	S	H	B	B
4279-73	F	1.12806e+06	H	H	H	H	H	H	H	B	B	B	H	H	B	B	B	B	H	H	H	B	B	B	B	H	H	H	S	S	H	H	H	H	H	H	H	H	H	H	H	S	S	S	H	H	H	H	H
4279-74	F	3463641	B	B	B	B	H	H	H	H	H	S	S	S	B	H	H	H	S	S	S	S	H	H	H	B	H	H	S	S	H	H	B	B	H	H	H	H	S	S	S	S	B	B	H	H	H	H	H
4279-75	F	601776	H	S	S	S	S	S	S	S	S	S	H	B	H	H	H	H	H	H	H	H	B	B	B	S	H	H	H	H	H	H	H	B	B	B	B	B	H	H	H	H	H	H	H	S	S	S	S
4279-76	F	2433084	S	B	B	B	B	B	B	B	B	B	B	B	B	B	H	H	H	H	H	H	H	H	H	B	H	H	H	S	S	S	S	B	B	B	B	B	B	B	B	B	B	B	B	H	H	H	H
4280-78	F	1381967	S	S	S	S	H	H	B	B	B	B	B	H	B	H	H	H	H	H	H	H	B	B	H	S	S	S	S	H	H	H	H	H	H	H	H	H	H	S	S	S	S	S	H	S	S	S	H
4280-79	F	1509723	H	B	B	B	B	B	B	B	B	H	H	H	H	H	H	H	B	B	B	B	B	B	H	B	B	B	B	H	B	B	B	B	B	B	H	S	H	H	H	S	S	H	H	H	H	H	B
4280-80	F	1372911	H	H	B	H	H	H	H	H	S	S	S	H	H	H	H	H	S	S	S	S	S	S	S	B	B	B	S	S	B	B	B	B	H	H	H	H	B	B	B	B	B	B	H	S	S	S	S
4280-81	F	1250140	H	H	H	H	H	B	B	B	B	B	B	B	H	H	H	H	H	S	S	S	H	H	B	H	H	H	H	H	H	H	H	B	B	B	B	B	S	H	H	H	H	H	H	H	H	H	H
4287-83	F	2125683	B	B	B	B	B	B	H	S	S	S	S	S	H	S	H	H	H	H	H	H	H	H	H	H	H	H	H	S	S	S	S	S	S	S	S	S	H	H	S	S	S	S	H	H	H	H	H
4287-85	F	2718189	H	H	H	H	S	S	S	S	S	H	H	H	B	B	B	H	H	S	S	S	S	H	H	H	H	H	H	H	H	H	H	S	S	S	S	S	S	S	H	H	B	B	H	H	H	H	H
4288-87	F	3165265	B	B	B	B	B	S	S	H	H	H	H	H	S	S	S	S	S	S	S	S	S	H	B	H	H	H	H	H	H	H	H	H	S	S	S	S	H	H	H	H	H	H	H	B	B	B	B
4288-88	F	3.23612e+06	S	S	S	S	S	H	B	B	B	B	B	B	H	H	H	H	H	H	H	H	B	B	H	H	H	H	H	H	B	H	H	H	H	H	H	S	S	S	S	S	H	H	H	H	H	H	H
4288-89	F	1.97681e+06	S	S	H	H	H	H	B	B	B	H	H	H	H	H	H	H	H	H	H	H	S	H	H	S	S	H	H	H	H	B	B	B	B	B	B	H	S	S	S	S	S	S	S	B	B	H	H
4288-90	F	1882104	S	S	S	S	H	H	H	H	H	H	H	H	H	H	H	H	S	S	S	S	S	S	B	H	H	H	H	S	B	B	B	B	B	B	B	B	S	S	S	S	S	H	B	S	S	S	S
4288-91	F	908931	B	B	B	B	B	B	B	B	B	B	B	B	H	H	H	H	H	B	B	B	B	B	B	H	H	H	H	H	B	B	B	B	B	B	B	B	B	B	B	B	B	B	H	B	B	B	B
4289-92	F	1.75367e+06	B	B	B	B	B	B	B	B	B	B	B	B	B	B	B	B	H	H	H	H	S	S	S	S	S	S	S	S	B	B	B	B	B	B	B	H	S	S	S	S	S	S	B	H	H	H	H
4289-94	F	1525161	S	S	S	S	S	S	H	H	H	H	H	H	S	H	H	H	H	H	H	H	S	S	S	B	B	B	B	H	H	S	S	S	S	S	S	S	H	B	B	B	B	B	H	H	H	H	H
4289-95	F	531529	H	H	H	H	S	S	S	S	S	S	S	S	B	B	B	B	S	S	S	S	S	S	S	B	H	H	H	H	S	S	H	H	H	H	H	H	S	H	H	H	B	B	H	S	S	S	S
4289-96	F	1958336	S	S	S	S	H	H	H	H	H	H	H	H	H	H	H	H	S	S	S	S	B	H	H	B	B	B	B	B	H	H	S	S	S	S	S	S	H	H	H	H	H	H	H	B	B	B	B
4305-100	F	2.8287e+06	S	H	H	H	B	B	B	B	B	B	B	B	H	H	S	S	S	S	S	S	H	H	H	H	H	H	S	H	B	B	B	B	B	B	B	B	B	B	B	B	B	B	B	H	H	H	H
4305-101	F	2088733	B	B	B	H	H	H	H	H	H	S	S	S	S	S	S	S	S	S	S	S	S	S	S	H	H	H	H	S	S	S	S	S	H	H	H	H	B	B	B	B	B	B	B	B	B	H	H
4305-97	F	1851189	H	H	H	H	H	H	S	S	S	S	S	S	H	H	H	H	H	H	S	S	S	H	H	H	H	H	H	S	H	H	H	H	H	H	H	H	B	B	B	B	B	B	H	B	B	H	H
4305-98	F	1806960	S	S	S	S	S	S	S	H	H	H	B	B	H	H	H	H	B	H	H	H	B	H	S	B	H	S	S	S	H	H	H	H	H	H	H	H	B	B	H	H	H	H	B	B	B	B	B
4306-103	F	1.12407e+06	H	H	H	H	H	B	B	B	B	B	B	B	H	B	H	H	H	H	H	H	H	H	H	H	H	H	H	H	H	H	H	H	S	S	S	S	S	S	S	S	S	B	B	H	H	B	B
4306-104	F	637461	S	S	S	S	S	S	-	H	B	B	B	B	B	B	B	B	B	B	B	B	H	B	B	B	H	H	H	H	H	S	S	S	H	H	H	S	B	H	S	S	S	H	H	H	H	H	H
4317-109	F	58919	H	H	H	H	H	S	S	S	S	S	S	S	S	B	B	B	B	B	B	B	B	B	H	H	H	H	S	S	H	H	H	B	H	H	H	H	B	B	B	H	H	H	H	H	H	H	H
4317-110	F	455790	H	H	S	S	S	S	S	S	S	S	S	H	H	H	H	H	H	H	H	H	B	H	H	H	B	B	H	H	H	H	B	H	H	H	H	H	S	S	H	H	H	H	S	H	H	H	H
4317-111	F	3147426	H	H	H	H	H	H	H	H	H	H	H	S	B	B	H	H	H	H	H	H	S	S	S	H	H	H	B	B	B	B	H	H	H	H	H	B	S	S	S	S	S	S	S	H	H	H	H
4318-112	F	744008	H	H	B	B	B	B	B	B	B	B	B	B	H	B	B	B	B	B	B	B	B	B	B	H	S	S	S	S	S	S	S	S	H	H	H	H	H	H	H	H	H	S	S	H	H	H	H
4318-113	F	1375554	B	S	S	S	S	S	H	H	H	H	H	H	S	H	H	H	H	H	H	H	B	H	H	B	B	B	B	B	B	B	B	B	B	B	B	B	B	B	B	B	B	B	B	B	B	B	B
4318-114	F	1.30081e+06	H	H	H	H	H	H	H	H	H	H	H	B	H	H	H	H	H	H	B	B	B	B	B	H	H	H	H	H	H	H	B	B	B	B	H	H	S	S	S	S	S	S	S	B	B	B	B
4318-115	F	544108	S	S	S	S	S	S	S	S	S	S	S	H	S	H	H	H	H	H	H	H	H	H	S	B	H	H	H	H	H	H	H	H	H	H	H	H	H	H	H	S	S	S	S	S	S	S	S
4318-116	F	2.73275e+06	S	S	S	S	H	H	H	H	H	B	B	B	H	B	B	B	B	B	B	B	-	S	S	B	B	B	B	B	S	S	S	S	S	S	H	H	H	H	H	H	H	H	H	H	H	H	H
4328-117	F	3972478	B	B	B	B	B	B	B	B	B	H	H	H	H	H	H	H	B	B	B	B	H	H	H	H	H	H	S	S	S	H	H	H	H	H	H	S	H	B	B	B	B	B	B	H	H	H	H
4328-118	F	2661098	H	H	H	H	H	H	H	H	H	H	H	H	B	B	B	B	B	H	H	H	H	H	H	H	H	H	H	H	B	B	B	H	H	H	H	H	S	S	H	H	S	S	S	H	H	H	H
4328-120	F	2312109	H	H	H	H	S	S	S	S	S	S	S	S	H	H	H	H	H	B	B	B	B	B	B	B	B	B	B	B	H	H	H	B	B	B	B	B	S	H	H	H	H	H	H	B	B	H	H
4329-124	F	1960099	B	B	B	B	H	S	S	S	S	S	S	S	B	B	B	B	B	B	B	B	H	S	S	H	B	B	B	H	B	B	B	B	B	B	B	-	S	S	S	S	S	B	H	H	H	H	B
4329-125	F	1.26837e+06	H	H	H	H	H	B	B	H	H	H	H	H	S	B	B	B	B	B	B	B	B	B	B	H	H	H	S	S	S	S	S	S	S	S	S	S	H	H	H	H	H	B	S	B	B	B	B
4329-125	F	1.26837e+06	H	H	H	H	H	B	B	H	H	H	H	H	S	B	B	B	B	B	B	B	B	B	B	H	H	H	S	S	S	S	S	S	S	S	S	S	H	H	H	H	H	B	S	B	B	B	B
4329-125	F	272899	H	H	H	H	H	B	B	H	H	H	H	H	S	B	B	B	B	B	B	B	B	B	B	H	H	H	S	S	S	S	S	S	S	S	S	S	H	H	H	H	H	B	S	B	B	B	B
4329-125	F	272899	H	H	H	H	H	B	B	H	H	H	H	H	S	B	B	B	B	B	B	B	B	B	B	H	H	H	S	S	S	S	S	S	S	S	S	S	H	H	H	H	H	B	S	B	B	B	B
4329-126	F	2.08168e+06	H	H	H	H	H	H	H	H	H	H	H	H	H	H	H	H	H	H	H	H	S	S	H	H	H	H	H	S	H	H	B	B	H	H	H	H	H	H	S	S	S	S	H	B	B	B	B
4331-127	F	2.35685e+06	H	H	H	H	H	H	B	B	H	H	H	H	B	H	S	S	S	S	S	S	H	H	H	B	B	B	B	B	S	S	S	S	H	H	H	H	S	S	S	S	S	S	S	H	H	B	B
4331-128	F	2.2242e+06	S	S	S	S	H	H	H	H	H	H	S	S	B	H	H	H	H	H	H	H	H	H	H	S	B	B	B	B	B	B	B	B	B	B	H	S	B	H	H	H	H	H	S	H	H	S	S
4331-129	F	3.50896e+06	H	H	S	S	S	S	S	S	S	S	S	S	H	H	B	B	H	H	H	H	B	H	H	B	B	B	H	S	H	H	H	H	B	B	B	B	H	H	H	H	H	B	H	B	B	B	B
4331-131	F	3.51692e+06	B	B	B	B	B	H	H	H	H	H	H	H	H	H	H	H	H	H	H	H	H	H	H	S	S	S	S	S	H	H	H	H	B	B	H	H	S	S	S	S	S	S	S	H	H	B	B
4332-133	F	3.15748e+06	H	H	H	H	H	H	H	H	H	H	H	S	S	S	S	S	H	H	H	H	B	B	H	S	S	S	S	S	B	H	H	H	S	S	S	S	H	H	H	H	H	H	H	H	H	H	H
4332-135	F	1.65179e+06	H	H	H	H	H	H	H	H	H	H	H	H	S	H	S	S	S	S	S	S	S	H	H	B	B	B	H	H	S	S	H	H	H	S	S	S	H	H	B	B	B	B	B	S	S	S	S
4332-136	F	2.10809e+06	H	H	H	H	H	H	H	H	H	H	H	H	B	H	H	H	H	H	S	S	S	S	S	S	H	H	H	B	S	S	S	H	B	B	B	B	B	B	B	B	B	H	H	S	S	H	H
4336-139	F	2.32651e+06	H	S	S	S	S	S	S	S	S	S	S	H	H	H	H	H	H	B	B	B	H	B	B	H	H	H	H	H	H	B	B	B	B	B	B	B	S	S	S	S	S	S	H	H	H	H	B
4336-140	F	3.00698e+06	B	B	B	B	B	B	B	B	B	B	B	B	H	S	H	H	H	H	H	H	S	S	S	H	B	B	B	H	H	H	H	B	B	B	B	B	H	H	H	H	S	S	B	B	B	B	B
4336-141	F	2.35497e+06	H	H	H	H	H	B	B	H	H	H	H	H	H	H	H	H	H	S	S	S	S	S	S	H	S	S	H	H	H	H	H	H	H	H	S	S	B	B	B	B	B	B	H	B	B	H	H
4336-142	F	1.72919e+06	H	H	H	H	B	B	H	H	H	H	H	H	H	H	S	S	S	S	S	S	S	S	H	H	H	H	H	S	S	S	S	S	H	H	H	H	S	S	S	S	S	S	H	H	H	H	H
4337-143	F	2.35084e+06	H	B	B	B	B	B	B	B	B	B	B	B	H	H	H	H	H	H	H	H	B	H	H	H	H	H	H	S	B	B	B	H	H	H	H	H	H	H	H	H	H	H	B	S	S	H	H
4337-144	F	2.36894e+06	H	S	S	S	H	H	H	H	H	H	H	H	H	H	H	H	S	S	S	S	S	S	S	H	H	H	H	H	B	B	B	B	B	B	B	B	B	B	B	B	B	B	B	S	S	S	S
4337-145	F	2.53281e+06	B	H	H	H	H	H	H	H	H	H	H	H	H	H	H	H	H	H	H	H	H	H	B	H	H	H	H	B	B	B	B	H	H	H	H	H	H	H	H	H	H	H	S	S	S	S	S
4366-146	F	3159718	B	H	H	H	S	S	S	S	S	S	S	S	H	B	H	H	H	B	B	B	B	H	S	H	H	H	H	H	S	H	H	H	H	H	S	S	H	B	B	B	B	B	B	B	B	H	H
4366-146	F	2269767	B	H	H	H	S	S	S	S	S	S	S	S	H	B	H	H	H	B	B	B	B	H	S	H	H	H	H	H	S	H	H	H	H	H	S	S	H	B	B	B	B	B	B	B	B	H	H
4381-149	F	2.16731e+06	H	H	H	H	S	S	S	S	S	S	S	S	H	H	H	H	H	-	H	H	B	H	S	H	S	S	S	H	B	H	B	H	H	H	B	H	B	B	B	B	B	B	H	H	H	H	H
4381-150	F	1.86941e+06	S	S	S	S	H	H	H	H	H	H	H	S	S	S	S	S	H	H	H	H	H	H	B	B	H	B	B	B	S	S	S	S	S	S	H	H	S	S	S	S	H	H	B	H	H	H	H
4381-151	F	3.48982e+06	H	H	H	H	H	H	H	H	H	H	H	H	H	H	H	H	H	B	B	B	B	B	B	H	H	H	H	H	H	H	B	H	H	H	H	H	H	H	S	S	S	H	H	H	H	H	H
4381-152	F	3392065	B	H	H	H	H	H	H	H	H	H	S	S	S	H	H	H	H	H	H	H	H	H	B	H	H	H	H	H	H	H	H	B	B	B	H	H	S	S	S	S	S	H	H	H	H	H	H
4381-153	F	2689538	B	B	B	B	B	B	B	B	B	B	B	B	H	H	H	H	H	S	S	S	S	S	S	H	B	B	B	B	H	H	H	H	H	H	H	H	H	H	H	H	H	B	H	H	H	H	B
4387-154	F	1974044	H	H	H	H	H	S	S	S	S	S	S	S	H	H	H	H	H	B	B	B	B	B	H	H	H	H	H	H	S	S	S	S	S	S	S	S	H	H	H	H	H	H	H	B	B	B	B
4387-155	F	1368509	H	H	H	H	H	S	S	S	S	S	S	S	S	S	H	H	H	H	H	H	H	H	H	H	S	S	S	S	B	B	B	B	B	B	B	B	B	B	B	B	B	B	B	H	H	H	H
4387-156	F	2442970	H	H	B	B	B	B	B	B	B	B	B	H	H	H	H	H	B	B	B	B	H	H	H	S	S	S	H	H	H	H	H	H	B	B	B	B	H	B	B	B	H	S	S	H	H	H	H
4387-157	F	4249242	H	B	B	B	B	H	H	H	S	S	S	S	B	H	S	S	S	S	S	S	S	S	S	H	H	H	H	H	H	H	H	B	B	B	B	H	H	H	S	S	S	S	H	B	B	B	B
4387-158	F	2075485	B	B	B	B	B	B	B	B	B	B	B	H	H	H	H	H	H	H	H	H	S	S	S	S	H	H	H	H	B	B	B	B	B	B	B	B	H	H	H	H	H	H	S	B	B	H	H
4388-159	F	1426468	B	B	B	B	B	H	H	H	H	B	B	B	B	B	B	B	B	B	B	B	B	B	H	H	B	B	B	B	H	S	S	S	S	S	S	S	H	H	H	H	S	S	S	B	B	B	B
4388-160	F	1498375	B	B	B	H	H	H	H	H	H	H	H	H	H	S	S	S	S	S	S	S	H	H	H	B	B	B	B	B	H	H	H	H	S	S	S	H	H	H	H	S	S	B	H	S	S	S	S
4388-161	F	1512604	H	B	-	B	B	B	H	H	H	H	H	H	H	H	H	H	B	B	B	B	H	H	H	B	B	B	B	H	S	-	S	S	H	H	H	H	H	B	B	B	-	B	H	H	H	H	B
4388-162	F	1773913	H	H	H	H	H	H	H	H	H	H	H	H	S	S	S	S	S	S	S	S	S	S	S	S	H	H	H	B	H	H	B	B	B	B	B	B	B	B	B	B	B	B	B	H	H	H	H
4388-163	F	1822673	B	B	B	B	B	B	B	B	B	B	B	B	S	S	H	H	H	H	H	H	B	H	S	S	S	S	H	H	H	H	H	S	H	H	H	B	H	H	H	H	H	H	H	S	S	S	S
4390-165	F	1397451	S	S	S	S	S	S	S	S	S	S	S	S	H	S	S	S	S	S	S	H	H	H	B	S	S	S	S	H	H	H	H	H	H	H	H	H	H	H	H	H	B	H	H	S	S	B	B
4390-166	F	3091843	B	B	B	B	H	H	H	H	H	H	H	H	H	H	H	H	H	S	S	S	S	S	H	B	B	B	B	B	S	S	S	S	S	S	S	H	S	S	S	S	S	S	B	H	H	H	H
4390-167	F	4326882	H	S	S	S	S	S	S	S	S	S	S	S	B	H	H	H	H	H	H	H	S	S	S	B	H	H	H	H	H	H	H	S	H	H	H	H	H	H	H	H	H	B	H	B	B	B	H
4402-168	F	2491452	H	B	B	B	B	H	H	H	H	H	H	B	H	B	B	H	H	H	H	H	B	H	H	S	H	H	H	H	H	H	H	S	S	S	S	S	B	B	B	B	B	H	H	H	H	S	S
4402-169	F	1085041	H	S	S	S	S	H	H	H	H	H	H	H	H	B	B	B	B	B	B	B	B	B	B	S	S	S	S	S	H	H	H	H	S	S	S	S	B	B	B	B	H	H	H	S	S	S	H
4402-170	F	1306389	S	H	H	B	B	B	B	B	B	B	B	B	H	H	H	H	H	B	B	B	B	B	H	S	S	S	S	S	H	H	B	B	B	B	H	H	H	H	H	S	S	S	S	B	B	H	H
4402-171	F	1890058	H	H	B	B	B	B	H	H	H	H	H	H	B	B	H	H	H	H	H	H	-	S	S	B	H	H	H	H	B	H	H	H	S	S	S	S	B	B	B	B	B	H	H	B	B	B	B
4402-172	F	2880959	S	S	H	H	H	H	H	H	H	H	H	H	S	S	S	S	S	S	S	S	S	S	S	H	S	S	S	H	S	H	S	H	H	H	H	H	B	B	B	B	H	H	B	H	H	S	S
4416-174	F	2368505	B	B	B	B	B	B	B	B	B	B	B	B	B	B	B	B	B	B	H	H	H	H	S	B	H	H	H	S	H	H	H	S	H	H	H	H	S	S	S	S	H	H	B	B	B	H	H
4416-176	F	1786801	H	H	H	H	B	B	B	H	H	H	H	H	B	H	H	H	H	H	H	H	B	B	B	B	H	H	H	S	S	S	S	S	S	S	S	S	B	B	B	H	H	B	H	B	B	H	H
4416-177	F	3623833	S	S	H	H	H	H	H	S	S	S	S	S	B	H	H	H	H	H	H	H	H	B	B	S	H	H	B	B	H	H	H	H	S	S	S	S	B	H	H	H	H	H	H	B	B	B	B
4427-178	F	2.25603e+06	H	H	H	H	H	H	H	H	H	H	H	H	S	H	H	H	H	H	H	H	B	B	B	S	S	H	H	B	S	S	S	S	S	S	H	H	H	H	H	H	H	H	H	B	B	B	B
4427-179	F	4.49843e+06	H	H	H	H	H	H	H	H	H	H	H	H	B	B	H	H	H	H	H	H	H	H	B	B	B	B	B	B	S	S	S	S	H	H	H	H	H	S	S	S	S	H	S	H	H	H	H
4427-180	F	754248	H	H	H	H	B	B	B	B	B	B	B	B	S	S	S	S	S	S	S	S	B	B	B	B	B	B	B	H	B	B	B	B	S	S	S	S	B	B	B	B	B	B	H	H	H	H	H
4427-181	F	1.51874e+06	S	H	H	H	H	B	B	B	B	B	B	B	H	H	H	H	H	H	H	H	B	B	B	B	B	B	H	S	H	H	H	H	B	B	B	B	S	H	H	H	H	B	B	B	B	B	B
4427-182	F	2.38057e+06	H	H	H	H	H	B	B	H	H	H	H	H	H	H	H	H	H	S	S	S	H	H	H	H	H	B	B	H	H	S	S	H	H	H	H	B	H	H	B	B	H	B	H	B	B	B	B
4428-183	F	3.48103e+06	H	B	B	H	H	H	H	H	H	H	H	S	H	B	B	B	B	B	B	B	B	B	B	S	S	S	S	S	B	B	B	B	B	B	B	B	H	H	H	H	S	H	S	S	S	S	S
4428-184	F	2.92758e+06	H	S	S	S	S	S	S	S	H	H	H	H	H	H	H	H	H	H	H	H	B	H	S	B	H	H	H	H	S	S	B	B	H	H	H	H	H	S	S	H	H	H	H	H	H	S	S
4428-185	F	2.8442e+06	H	H	H	H	B	B	B	B	H	H	H	H	H	H	S	S	S	H	H	H	H	H	B	B	H	H	H	S	H	H	H	H	S	S	S	S	B	B	H	H	H	H	H	H	H	H	H
4428-186	F	3185999	B	B	B	B	B	B	S	S	S	S	S	S	H	H	H	H	S	S	S	S	H	H	H	H	H	H	H	S	H	H	H	H	H	H	H	S	H	H	H	H	H	S	H	H	H	B	H
4428-187	F	1212183	H	B	B	B	S	S	S	S	S	H	H	B	S	S	H	H	H	H	H	H	S	S	S	H	H	H	H	H	S	S	S	S	S	S	H	H	B	B	B	B	B	B	H	S	S	S	S
4437-189	F	3669865	B	B	B	B	B	B	B	H	H	H	H	H	S	H	B	B	B	B	B	B	B	B	B	H	H	H	S	S	B	B	H	H	H	H	H	S	S	S	S	S	S	H	B	H	H	H	S
4437-190	F	4117053	B	B	B	B	B	B	B	B	B	B	B	H	S	H	H	H	H	H	H	H	B	B	B	H	H	H	H	H	H	H	B	B	B	B	B	B	H	H	H	S	S	H	H	H	H	H	H
4452-194	F	3413835	H	B	B	B	B	B	B	B	B	B	B	B	B	B	B	B	B	B	B	B	B	B	B	B	B	B	B	H	S	S	S	S	H	H	H	H	S	S	S	S	S	H	H	S	S	H	H
4452-195	F	4488631	H	H	H	H	B	B	H	S	S	S	S	S	H	H	H	H	B	B	B	B	B	B	B	H	S	S	S	S	S	S	S	S	H	H	H	B	H	H	H	H	S	S	S	B	B	B	B
4452-196	F	1.62699e+06	B	B	B	B	H	H	H	B	B	B	B	B	H	B	B	B	B	B	B	B	B	B	B	B	H	H	H	H	H	H	H	S	S	S	S	S	H	H	H	H	H	H	H	S	S	S	S
4452-198	F	3.02888e+06	H	H	H	H	H	B	B	B	B	B	B	B	H	H	H	H	H	H	H	H	B	B	H	H	H	H	B	B	H	B	B	B	B	B	B	B	B	B	B	H	S	S	S	B	B	H	H
4454-199	F	2.02078e+06	H	B	B	B	B	B	B	B	B	B	B	H	H	S	S	S	H	H	H	H	H	H	B	H	H	H	H	H	H	H	H	H	H	H	H	H	H	H	H	H	H	H	H	H	H	B	B
4454-201	F	857983	H	B	B	H	H	H	H	B	B	B	B	B	S	S	S	S	S	S	S	S	S	S	H	S	S	S	S	H	B	B	B	B	B	B	B	B	H	H	B	B	B	B	B	H	H	S	S
4454-202	F	1.14862e+06	B	B	B	B	B	B	B	B	B	B	B	H	H	H	H	S	S	S	S	S	S	S	S	B	H	H	H	H	B	B	B	B	H	H	H	H	S	S	S	S	H	H	H	H	H	H	H
4454-203	F	1.09534e+06	H	H	H	H	H	H	S	H	H	H	H	H	H	H	H	H	H	H	S	S	S	S	S	H	B	B	B	B	H	H	H	H	H	H	H	H	H	H	H	H	B	H	H	H	H	H	H
4469-208	F	3312191	H	S	S	S	S	H	H	H	H	H	H	B	S	H	H	H	H	H	H	H	H	S	S	H	H	H	H	H	H	H	H	H	H	H	H	H	S	S	S	H	H	H	H	H	H	H	H
4480-209	F	1740645	B	B	B	H	H	H	H	H	H	B	B	B	S	S	S	S	S	S	S	S	S	H	H	H	H	H	B	B	B	H	S	S	S	S	S	H	B	B	B	H	H	B	H	H	H	H	H
4480-210	F	3248185	S	S	S	S	H	H	H	H	H	H	H	S	B	H	H	H	H	S	S	S	B	H	H	B	B	B	H	H	S	S	H	H	H	H	H	H	S	S	S	S	S	B	H	B	B	B	B
4480-212	F	2433323	B	B	B	B	B	B	B	B	B	B	B	H	S	H	H	H	H	H	H	H	B	H	H	B	H	H	H	H	B	H	H	H	S	S	S	S	B	B	B	B	B	B	B	H	H	H	H
4480-213	F	4106268	H	H	H	H	H	H	H	H	H	S	S	S	S	S	S	S	S	S	S	S	S	S	H	H	H	H	H	H	H	H	H	H	H	H	H	H	S	S	S	H	B	B	H	H	H	H	H
4482-214	F	3183064	B	B	B	B	B	H	H	H	H	H	B	B	S	S	H	H	H	H	H	H	B	H	B	H	S	S	H	H	H	H	S	S	S	S	S	S	S	S	S	S	S	S	S	B	B	H	H
4482-215	F	2.75654e+06	S	H	H	H	H	B	B	B	B	B	B	B	H	B	B	B	B	B	B	B	B	B	B	H	H	H	S	S	B	H	H	H	H	H	H	H	B	B	B	H	S	S	S	S	S	S	S
4482-216	F	2.47189e+06	S	S	S	S	S	S	S	S	S	S	S	S	H	H	H	H	S	S	S	S	S	S	S	S	S	S	S	S	S	B	B	B	B	B	B	B	B	B	B	B	B	B	B	H	H	H	H
4482-217	F	3.70326e+06	H	H	H	H	S	S	S	S	S	S	S	S	H	H	B	B	B	B	B	B	S	S	H	B	H	H	H	H	H	H	H	B	H	H	H	H	S	S	S	S	S	S	S	S	S	S	S
4482-218	F	4.15594e+06	H	H	H	H	H	H	S	S	H	H	H	H	B	H	H	S	S	S	S	S	S	S	S	S	S	S	S	S	H	H	H	H	H	H	H	S	B	H	S	S	S	H	H	B	B	B	B
4483-219	F	1.56723e+06	S	S	S	S	S	S	H	H	B	B	B	B	H	H	H	H	H	H	B	B	B	B	B	S	S	S	S	H	S	H	H	H	H	H	H	H	B	B	B	B	B	B	B	H	H	H	S
4483-221	F	3.35282e+06	B	H	H	H	H	H	H	H	S	S	S	S	B	B	B	B	H	H	H	H	H	H	H	H	H	H	H	S	H	H	H	H	H	H	H	H	H	H	H	H	H	H	H	B	B	B	B
4483-222	F	3.66864e+06	S	S	S	S	S	S	S	S	S	S	S	S	S	S	H	H	H	H	S	S	S	S	S	S	S	H	H	B	B	B	B	B	H	H	H	H	B	B	B	B	H	H	S	B	B	B	B
4483-223	F	2.46616e+06	S	S	S	S	H	B	B	H	H	H	H	H	H	B	B	B	B	B	B	B	B	B	H	H	B	B	H	H	H	H	S	S	S	S	S	S	B	B	B	B	H	H	S	H	H	H	H
4484-224	F	3.20386e+06	B	B	B	B	B	H	H	S	S	S	S	S	B	B	B	B	H	H	H	H	H	H	B	H	H	H	H	H	S	H	H	H	H	H	S	S	H	H	H	H	B	B	B	B	B	B	B
4484-225	F	2.95792e+06	H	S	S	S	S	S	S	H	H	H	H	B	H	H	H	H	H	H	H	H	B	H	H	B	H	H	S	S	B	B	B	B	H	H	H	H	H	H	H	H	H	H	S	B	B	B	B
4484-226	F	2.19661e+06	B	B	B	B	B	B	H	H	H	H	H	B	H	H	H	H	B	B	B	B	H	S	S	H	H	H	B	B	H	H	H	H	H	H	H	H	H	H	H	H	B	B	B	H	H	H	H
4484-227	F	1.95005e+06	S	H	H	H	H	H	H	H	H	H	H	S	S	S	S	S	S	S	S	S	S	S	S	B	H	H	H	H	S	S	S	S	H	H	H	H	H	H	H	H	H	H	B	S	S	S	S
4498-228	F	3445212	B	B	B	B	B	B	B	B	B	B	B	H	H	H	H	H	H	H	H	H	H	H	H	S	S	S	S	H	S	S	S	S	B	B	B	B	B	B	H	H	H	H	H	S	S	S	S
4498-229	F	3.20904e+06	S	S	S	S	S	S	S	S	S	H	H	H	H	H	H	H	H	H	H	H	H	H	H	H	H	H	H	H	H	H	H	H	B	B	B	B	H	H	H	H	H	B	H	B	B	B	B
4498-230	F	1732510	H	B	B	H	H	H	H	H	H	H	H	H	H	H	H	H	H	H	H	H	H	H	H	B	B	B	B	B	B	B	B	B	S	S	S	S	B	B	H	H	S	H	H	H	H	H	H
4498-231	F	2368284	B	B	B	B	B	B	B	B	B	B	B	B	H	H	H	H	S	S	S	S	S	S	S	H	H	H	H	H	H	H	H	H	H	H	H	H	H	H	H	H	H	B	H	B	B	B	B
4498-232	F	3052889	B	B	B	B	B	B	B	B	B	B	B	B	B	H	H	H	H	H	H	H	S	S	S	B	S	S	S	S	S	S	S	S	H	H	H	H	H	H	H	H	H	B	H	H	H	H	H
4500-233	F	3.2265e+06	H	H	H	H	H	H	H	H	H	H	H	H	S	S	S	S	H	H	H	H	H	H	B	H	B	B	B	B	H	H	H	H	H	H	H	H	S	S	S	S	H	H	H	S	S	S	S
4500-234	F	3.45567e+06	B	B	B	B	B	B	H	B	B	B	B	S	S	B	B	B	B	B	H	H	B	B	B	H	S	S	S	S	S	S	H	H	H	H	H	H	H	H	S	S	S	H	H	H	H	B	B
4500-235	F	2.64164e+06	S	S	S	S	S	S	S	S	S	S	S	S	H	H	H	H	H	H	H	H	H	H	H	H	H	H	H	H	S	S	H	H	H	H	H	H	S	S	S	S	H	H	H	H	H	B	B
4500-236	F	2.64374e+06	H	H	H	H	H	S	S	H	H	H	H	H	H	H	S	S	H	H	H	H	S	S	S	H	S	S	S	S	B	B	H	H	H	H	H	B	S	H	H	H	H	H	B	H	H	H	H
4512-237	F	1.1915e+06	H	H	H	H	H	S	S	S	S	S	S	S	B	B	B	B	B	H	H	H	H	H	H	H	H	B	B	B	S	S	S	S	H	H	H	H	S	S	H	H	H	H	H	B	B	B	B
4512-239	F	3.26675e+06	B	B	B	B	B	H	H	H	H	H	S	S	H	H	H	H	S	S	S	S	S	S	S	H	B	B	B	H	H	H	B	B	H	H	S	S	B	B	B	B	B	B	B	B	B	H	H
4512-240	F	3.67338e+06	B	B	B	B	B	B	H	H	H	H	H	H	B	B	B	B	B	B	B	B	H	H	H	B	B	B	B	B	H	S	S	S	H	H	H	H	H	H	H	H	H	H	B	B	B	B	B
4514-243	F	2.2577e+06	B	H	H	H	H	H	H	H	H	B	B	B	B	H	H	H	H	H	H	H	B	H	H	H	S	S	S	B	B	H	H	S	S	S	H	H	S	S	S	S	S	S	H	H	H	S	S
4514-245	F	3.92341e+06	H	H	S	S	S	S	S	S	S	H	B	B	H	H	H	H	H	H	H	H	B	S	S	H	S	S	S	S	H	H	H	S	S	S	S	S	S	S	S	S	S	S	B	H	H	H	H
4514-246	F	2.6318e+06	H	B	B	B	B	B	H	H	H	H	H	S	B	B	H	H	S	S	S	S	S	S	S	H	S	S	S	H	H	H	H	H	H	H	H	H	S	S	S	S	S	S	H	S	S	H	H
4529-247	F	1.9144e+06	H	H	H	H	H	H	S	S	S	S	S	S	H	H	H	H	S	S	S	S	H	H	H	H	H	H	H	B	H	H	H	H	H	H	S	S	H	H	H	H	H	B	H	H	H	H	H
4529-248	F	1.57224e+06	H	H	H	H	S	S	S	S	S	S	S	S	B	B	B	B	H	H	H	H	H	H	B	H	B	B	B	B	H	H	B	B	B	B	B	B	S	S	S	S	S	S	S	B	B	B	B
4529-249	F	1.72217e+06	S	H	H	H	H	H	S	S	S	S	S	S	H	H	H	H	S	S	S	S	S	H	H	H	H	H	H	S	H	S	S	S	S	S	S	S	H	S	S	S	S	S	S	H	H	B	H
4529-250	F	3.62189e+06	B	B	B	B	B	B	H	H	H	H	H	H	S	S	S	H	H	B	B	B	B	B	H	B	S	S	S	S	H	H	H	H	S	S	S	S	H	H	S	S	S	S	S	B	B	B	B
4529-251	F	2.65932e+06	H	H	H	H	H	B	B	B	B	B	B	B	B	S	S	S	S	S	S	S	S	S	S	H	H	H	H	S	S	S	S	S	S	S	S	S	B	B	B	B	S	S	S	H	H	S	S
[truncated: 102 more columns]

## Sheet: Table 1
Table 1: Linkage with aortic lesion size in a Female BALB x SM F2 intercross using J-QTL
Marker	LOD	p-value
rs13476259(Chr1@97.02 cM)	2.28	0.499
rs13476331(Chr2@2.73 cM)	1.159	0.998
rs13477334(Chr3@56.09 cM)	0.681	1
rs3688968(Chr4@71.37 cM)	2.524	0.333
rs6354160(Chr5@34.19 cM)	2.664	0.263
rs13478621(Chr6@2.71 cM)	1.153	0.998
c7.loc24(Chr7@53.57 cM)	0.38	1
c8.loc44(Chr8@46.14 cM)	2.176	0.585
c9.loc74(Chr9@74.37 cM)	1.538	0.959
c10.loc14(Chr10@21.03 cM)	2.045	0.68
c11.loc30(Chr11@31.99 cM)	0.852	1
rs13481611(Chr12@55.53999999999999 cM)	0.48	1
c13.loc2(Chr13@2.02 cM)	1.201	0.998
c14.loc42(Chr14@47.8 cM)	0.317	1
rs13482641(Chr15@34.19 cM)	0.386	1
c16.loc8(Chr16@21.43 cM)	0.141	1
c17.loc20(Chr17@26.08 cM)	4.184	0.01
c18.loc34(Chr18@37.73 cM)	0.618	1
c19.loc32(Chr19@34.43 cM)	0.721	1
rs13484113(ChrX@61.15 cM)	0.405	1

## Sheet: Supp. Table 2
Supplemental Table 2: Female BALB x SM F2 mice genotypes (PLINK PED file)
BASMJF 4142-1 0 0 2 464144 SS SS SS SS SS SB SB SB SB SB SB SB SB SB SS SS SS SS SS SS SB SB SB SB SB SB SB SB BB BB SB SB SS SS SS SS BB SB SB SB SB BB BB SS SS SB SB SB SB SB BB BB BB BB SS SS SS SS SS SS SS SS SS SS SB SB SB SB SS SS SS SS SS SS SS SS SS SS SS SS SB SB SB SB SB BB BB BB BB BB BB BB SB SB SB SB SB SB SB SB SS BB BB SB SB SS SS SS BB BB SS SB SB SB SS BB SB SB SB SS SS SS SS SS …
BASMJF 4150-3 0 0 2 2732877 SB SB SB SB SB SS SS SS SS SS SS SS BB BB BB BB BB SS SS SS SS SS SB SB BB BB BB SS SS SS SS SB SB SB SB SS BB BB BB BB BB SB SB BB BB SS SS SS SB SB SB SB SB SB SB SB SB SS SS SS SB SB SS SB SB BB BB BB SS SS SS SS SS SS SS SS SS SS SS SS BB BB BB BB BB SB SB BB BB BB BB BB SB SS BB BB BB BB BB BB BB SS SS SB SB SS SB SB SB SB BB SB SB SB BB SB SB BB BB SB SB SB SB SB…
BASMJF 4150-4 0 0 2 2238408 SB SB SB SS SB SB SB SB SB SB SB SB BB BB BB BB BB SB SB SB SB SB SS SB SS SS SS SB SB SB SB SB SB SB SB BB SB SB SB SB SB SB SB SS SS SB SB SB SB SB SB SB SB SB SB SB SB SB SB SB SB SB SS SB SB SB 00 SB BB BB BB BB BB BB BB BB BB BB BB BB SB SB SB SB SB SB SB BB BB BB BB SB SB SB SB SB SB SB SB SB SS SB SB SB SB SS SB SB SB SS BB SS SS SS SS SB SB SB BB SB SB SB SS SS…
BASMJF 4150-5 0 0 2 1069631 SB SB SB SB SB SB SB SB SB SB SB SB SB SB SB SB SB SB SB SB SB SB SB SB BB BB SB SB BB SB SB SB SS SS SS SB SB SB SB SB BB BB BB SB SB SB SB SB BB BB SB SB SB SB BB BB BB BB BB BB SB SB SS SB SB SB SB SS SS SS SS SS SS SS SS SS SS SS SS SS SS SS SS SS SS SS SS BB BB BB BB BB BB SB SB BB BB BB BB BB BB SB SB SB BB BB BB BB BB BB SB SB SB SB SB SB SB BB BB SS SS SS SS SS…
BASMJF 4154-10 0 0 2 1683353 SB BB BB BB SB SB SB SB SB SB SB SB SB SB SB SB SB SB SB SB SS SS SS SB SB SB SB SS SB SB SB SB SB SB SB BB BB BB BB BB BB BB BB BB BB BB BB BB BB SB SB SB SB SB SB SB SB SB SB SB SB SB SS BB SB SB SB BB SB SB SB SS SS SS SS SS SS SS SS SS SB SB SB BB BB BB BB BB BB BB BB SB SB BB 00 BB BB BB BB BB BB SS SB BB BB SB SS SB SB SB SB SB SB SB SS SB SB SB SS BB BB BB SB S…
BASMJF 4154-6 0 0 2 1118884 SB SS SS SS SS SS SS SB SB SB SB BB SS SS SS SS SB SB SB SB SB SB SB SB BB BB BB BB SB SS SS SS SS SS SS SS SB SB SB SB SB SB SB BB BB BB BB BB BB BB BB BB BB BB BB SB SB SB SB SB SB BB SS BB SB BB BB BB SB SB SB SB SB SB SB SB SB SB SB SB SB SB SB SB SB SB SB SB SB BB BB SB SB SB SB SB SB SB SB SB SS SB SB BB BB BB SB SB SB SB SS SS SS SB SB BB SB SB SB SS SS SS SS SS…
BASMJF 4154-7 0 0 2 1345031 SS BB BB BB BB BB SB SB SB SB SB SS SB SS SS SS SS SB SB SB BB BB BB SB SB SB SS SS SS SS SS SS SS SS SS SB BB BB BB BB BB BB SB SB SB BB BB BB BB BB BB BB BB BB SB SB SB SB SS SS SS SS SS SS BB BB BB SS SB SB SB SB SB SB SB SB SB SB SB SB SB SB SB SB SS SS SS SS SS SS SB SB SB SS SB SB SB SS SS SS SS BB SB BB BB BB BB BB BB SB BB SS SB SB SB SB BB BB BB BB BB BB SB SB…
BASMJF 4154-8 0 0 2 2920016 SB SB SB SB SB BB BB BB BB BB BB BB SB SS SS SS SB SB SB SB SB SB SB SB SS SS SS SS SB SB SB BB SB SB SB SB BB SB SS SS SS SS SS SB SB SB SB SB SB SB SS SS SS SS SB SB SB SB SB SB BB BB BB SS SB SB SB SB SB SB SB BB BB BB BB BB BB BB BB BB SS SS SS SS SB SB SB SB SB SB SB SB SS SB SB SB SS SS SS SS SS SB SB SB SB BB SB SS SS SS SS SS SS SS SS SS BB SB SB BB BB BB BB BB…
BASMJF 4154-9 0 0 2 1828598 SB SS SS SS SS SS SS BB BB BB BB BB SS SS SS SS SB SB SB SB BB BB BB SB SB SB SB SB BB BB BB SB SB SB SB SB BB BB BB SB SB SB SB SB SB SB SB SB SB BB SB SB SB SB BB BB BB BB BB BB SB SB SS SB SS SS SS SS BB BB SB SB SB SB SB SB SB SB SB SB BB BB BB SS SS SS SS SS SB SB SB SB SB SB SB SB SB SB SB SB SB SB BB BB BB BB BB BB BB BB BB SB SB SB SS SB SS SB SB SB SB SB SB SB…
BASMJF 4155-11 0 0 2 3084007 SS SS SB SB SB SB SB SB SB SB SB SS SB BB BB BB BB BB SB SB SB SB SB SB SB SB SB SB SS SS SB SB SB SB SB BB SB SS SS SS SS BB SS SB SB BB BB BB BB BB SB SB SB SB SB SB SB SB SB SB SB SB SS SB SB SB SB SB SB SB SB SB SB SB BB BB BB BB BB BB BB BB BB BB BB BB BB BB BB BB BB BB BB BB SB SS SS SS SS SS SS SB SB BB BB SS SS SS SS SS BB SS SS SS SS SB SS SS SS SB SB SB SB B…
BASMJF 4155-12 0 0 2 2321881 SS SS SS SS SS SS SS SS SB SB SB SB SS SB SB SB SB SB SB SB SB SB SB BB BB BB BB SB BB SB SB SB SB SB BB BB SB SB SB SB SB SS SS BB BB BB BB BB BB BB BB BB BB BB SS SS SS SS SS SS SB BB BB SS SB SB SB SB BB BB BB SB SB SB SB SB SB SB SB SB SB SB SB SB SB BB SB SS SS SS SS SS SS SS SS SS SS SS SS SB SB BB SB SS SS SB SB BB BB BB SS SS SS SS SS SS SS SS SS BB BB BB BB B…
BASMJF 4155-13 0 0 2 3455358 SS SS SS SS SS SS SS SS SS SS SS SS BB BB BB BB BB BB BB BB SB SB SB SB SB SB SS SS BB BB BB SB SB SB SB SB SS SS SS SS SS SB SB SB SB SB BB BB BB BB BB BB BB BB SB SB SB SS SS SS SS SS SB SS BB SB SB SS SB SB SB SB SB SB SB SB SS SS SS SS BB BB BB SB SB SB SB SS SB SB SB SB SB SB SB SS SS SS SS SS SS SB SB BB BB SS SB SB SB BB BB BB BB BB SB SS BB SB SB SB SB SB SB B…
BASMJF 4155-14 0 0 2 749522 BB BB BB BB BB BB BB BB BB BB BB BB SS BB BB BB BB BB BB BB BB BB BB SS SB SB SB SB SB SB SB SB BB BB BB BB SB SB SB SB SB BB SS SS SS SS SS SS SS SS SS SS SS SS BB BB BB BB BB BB BB BB SS SB SB SS SS SS SB SB SB SB SB SB SB SB SB SB SB SS SB SB SB BB BB BB BB SB SB SB SB SB SB SB SB SB SB SB SB SB SB SB SB BB BB SB SS SS SS SS BB SB SB SB SB BB BB BB BB SB SB SB SB SB…
BASMJF 4155-15 0 0 2 767487 SB SB SB SB SB SB SB SB SB SB SB SB BB SB SB SB SB SB SS SS SS SS SB BB BB BB SS SS SS SS SB SB BB BB BB SB SB SB SB SB SB SB SS SB SB SB SB SB SB SB SB SB SB SB SB SB SB SB SB SB SB SB SB SB SB SB 00 SS BB BB BB BB BB BB BB SB SB SB SS SS BB BB BB SB SB SB SB BB BB BB BB SB SS SS SS SB BB BB BB BB BB BB BB BB BB SB SB SB SB SB SS SB BB BB SB SS SS SS SS SS SS SS SS SS…
BASMJF 4157-16 0 0 2 298596.18 SB BB BB BB BB BB BB BB BB BB BB BB SB SB SB SS SS SS SS SS BB SB SB SS SS SS SS SB SS SS SS SS SB SB SB SB SB SB SB SB SB BB SB BB BB BB BB BB SB SB SS SS SS SS SB SB SB SB BB BB BB BB BB SS BB BB BB SB SB SB SB SB SB SB SS SS SS SS SS SB BB BB BB SB SS SS SS BB BB BB BB BB BB SS SS SB SB SB SB SB SB BB SB BB BB SB SB BB BB BB SB SB SB SS SS SB SB SB SS SB SB BB BB…
BASMJF 4157-17 0 0 2 3323506 SB SB SB BB SB SB SB SB SS SS SS SB BB BB BB BB SS SS SS SS BB SB SB BB BB BB SB SS BB BB SB SB SB SB SB SS BB BB BB BB BB BB BB BB BB BB BB BB SB SB SB SB SB SB SS SS SS SS SS SS SS SS SB SB 00 SB SB SS SS SS SS SS SS SS SS SS SS SS SS SS SS SB SB SB SB BB BB BB BB BB BB BB BB SS SS SS SB SB SB SB SB SB BB BB BB BB SB SS SS SS SS SB SB SB BB SB SB SS SS BB BB BB BB B…
BASMJF 4157-18 0 0 2 1310764 SB SB SS SS SS SB SB SB SB SB SB BB BB BB BB BB BB SB SB SB SB SB SB SS SS SS SS SS SB SB SB SB SB SB SB SB SS SS SS SS SS BB BB SB SB SB SB SB SB SB SB SB SB SB SB SB SB SB SB SB SB SB SB BB SB SS SS SS SB SB SB SB SB SB SB SB SB SB SS SS SS SS SS SS SS SS SS BB BB BB BB BB BB SB SB BB BB BB BB BB BB SS SS BB BB SB SB SB SB SB SS SB SB SB BB BB BB BB BB SB SB SB SB S…
BASMJF 4157-19 0 0 2 1318881.91 SB SB SB SB BB BB BB BB BB BB BB SB SS SS SB SB SB SB SB SB SB SB BB BB SB SB SB SB BB BB BB BB BB BB BB BB SS SS SS SB SB BB SS BB BB BB BB BB BB BB SB SB SS SS BB BB BB BB BB BB BB BB SB SB SS SS SS SS BB BB BB BB BB BB BB BB BB BB BB BB SS SS SS SS SS SB SB BB BB BB BB BB BB BB BB BB BB BB BB BB SB BB BB SB SB BB BB BB BB BB SB SB SB SS SS SB SB SB SS SB SB BB B…
BASMJF 4157-20 0 0 2 2173787 BB SB SB SB SB SB SS SS SS SS SS SS SS SS SS SS SS SS SS SS SS SS SS SS SS SS SS SS SB SB SB SB SB SB SB SB SB SB SB SB SB BB BB SB SB SB SB SB SB SB SS SS SS 00 BB BB BB SB SB SB SB SB SB BB SS SS SS SS BB BB BB BB BB BB BB SB SB SB SS SS BB SB SB SB SB BB BB SB SB SB SB SB SB SB SB SB SB SB SB SB SB SB SB BB BB SB SS SS SS SS SS SB SB SB BB SB SB SS SS BB BB BB BB B…
BASMJF 4184-26 0 0 2 5129480 SB SB SS SS SS SB SB SB SB SB SB BB BB BB BB BB BB SB SB SB SB SB SB SS SS SS SS SS SB SB SB SB SB SB SB SB SS SS SS SS SS BB BB SB SB SB SB SB SB SB SB SB SB SB SB SB SB SB SB SB SB SB SB BB BB SS SS BB SB SB SB SB SB SB SB SB SB SB SS SS SS SS SS SS SS SS SS BB BB BB BB BB BB SB SB BB BB BB BB BB BB SS SS BB BB SB SB SB SB SB SS SB SB SB BB BB BB BB BB SB SB SB SB S…
BASMJF 4184-27 0 0 2 1304840 SB SB SB SB BB BB BB BB BB BB BB SB SS SS SB SB SB SB SB SB SB SB BB BB SB SB SB SB BB BB BB BB BB BB BB BB SS SS SS SB SB BB SS BB BB BB BB BB BB BB SB SB SS SS BB BB BB BB BB BB BB BB SS SB BB SS SS SS BB BB BB BB BB BB BB BB BB BB BB BB SS SS SS SS SS SB SB BB BB BB BB BB BB BB BB BB BB BB BB BB SB BB BB SB SB BB BB BB BB BB SB SB SB SB SB SB SB SB SB BB BB BB SB S…
BASMJF 4184-28 0 0 2 2833050.71 BB SB SB SB SB SB SS SS SS SS SS SS SS SS SS SS SS SS SS SS SS SS SS SS SS SS SS SS SB SB SB SB SB SB SB SB SB SB SB SB SB BB BB SB SB SB SB SB SB SB SS SS SS 00 BB BB BB SB SB SB SB SB SS BB BB BB BB SS BB BB BB BB BB BB BB SB SB SB SS SS BB SB SB SB SB BB BB SB SB SB SB SB SB SB SB SB SB SB SB SB SB SB SB BB BB SB SS SS SS SS SB SB SB SB SB SB SB SB SB BB BB BB S…
BASMJF 4184-29 0 0 2 3202866 BB BB BB BB BB BB SB SB SB SB SB SB SB SB SB SB SB SB SB SB SB SB SB SB SS SS SS SS BB BB SB SB SS SS SB SB SB SB BB BB BB BB BB SB SB SB SB SB SB SB SB SB SB SB SB SB SB SB SB SB SB SB SS BB SS SB BB SB SB SB BB SB SB SB SB SB SB SB SB SB SS SS SS SS SS SS SS SS SS SS SS SS SS SS SS SS SS SS SS SB SB SB SB SB BB SS SS SS SS SS SS SS SS SS SS SS SS SS SS BB BB BB BB B…
BASMJF 4186-21 0 0 2 2482341 BB BB BB BB BB BB SB SB SB SB SB SB SB SB SB SB SB SB SB SB SB SB SB SB SS SS SS SS BB BB SB SB SS SS SB SB SB SB BB BB BB BB BB SB SB SB SB SB SB SB SB SB SB SB SB SB SB SB SB SB SB SB SS BB SS SS SS SB SB SB BB SB SB SB SB SB SB SB SB SB SS SS SS SS SS SS SS SS SS SS SS SS SS SS SS SS SS SS SS SB SB SB SB SB BB SS SS SS SS SS BB BB BB BB SB SS BB SB SB SB SB SB SB B…
BASMJF 4186-22 0 0 2 1288625 BB BB BB BB BB BB BB BB BB BB BB BB SS BB BB BB BB BB BB BB BB BB BB SS SB SB SB SB SB SB SB SB BB BB BB BB SB SB SB SB SB BB SS SS SS SS SS SS SS SS SS SS SS SS BB BB BB BB BB BB BB BB SS SB BB BB BB 00 SB SB SB SB SB SB SB SB SB SB SB SS SB SB SB BB BB BB BB SB SB SB SB SB SB SB SB SB SB SB SB SB SB SB SB BB BB SB SS SS SS SS BB SB SB SB SB BB BB BB BB SB SB SB SB S…
BASMJF 4186-23 0 0 2 1635082 SB SB SB SB SB SB SB SB SB SB SB SB BB SB SB SB SB SB SS SS SS SS SB BB BB BB SS SS SS SS SB SB BB BB BB SB SB SB SB SB SB SB SS SB SB SB SB SB SB SB SB SB SB SB SB SB SB SB SB SB SB SB SS SB SS SB SB SB BB BB BB BB BB BB BB SB SB SB SS SS BB BB BB SB SB SB SB BB BB BB BB SB SS SS SS SB BB BB BB BB BB BB BB BB BB SB SB SB SB SB SS SB BB BB SB SS SS SS SS SS SS SS SS S…
BASMJF 4186-24 0 0 2 3171983 SB BB BB BB BB BB BB BB BB BB BB BB SB SB SB SS SS SS SS SS SB SB SB SS SS SS SS SB SS SS SS SS SB SB SB SB SB SB SB SB SB BB SB BB BB BB BB BB SB SB SS SS SS SS SB SB SB SB BB BB BB BB SS SS SB SB BB BB SB SB SB SB SB SB SS SS SS SS SS SB BB BB BB SB SS SS SS BB BB BB BB BB BB SS SS SB SB SB SB SB SB BB SB BB BB SB SB BB BB BB SB BB BB SB SS SB BB SB SB SS SS SB SB S…
BASMJF 4186-25 0 0 2 2934324 SB SB SB BB SB SB SB SB SS SS SS SB BB BB BB BB SS SS SS SS SB SB SB BB BB BB SB SS BB BB SB SB SB SB SB SS BB BB BB BB BB BB BB BB BB BB BB BB SB SB SB SB SB SB SS SS SS SS SS SS SS SS SS SB SS SS SS SS SS SS SS SS SS SS SS SS SS SS SS SS SS SB SB SB SB BB BB BB BB BB BB BB BB SS SS SS SB SB SB SB SB SB BB BB BB BB SB SS SS SS SS SS SS SS SS BB BB BB SB SB SB BB BB B…
BASMJF 4201-30 0 0 2 3138416.9 BB BB SB SB SB SB SB SS SS SS SS SS SB SS SS SB SB SS SS SS SS SB SB SS SS SS SB SB SB SB SB SB SB SB SB SB SS SB SB SB SS SB SS SS SS SS SS SS SB SB SB SB SB SB SB SB SB SB SB SB SB BB SB SB SB SB BB SB SB SB SB SB SB SB SB SB SB SB SB SB SB SB SB SS SS SB SB SB SB SB SB SB SB SB SB SB SB SB SB SS SS BB BB BB BB SB SB SB SB SB BB SB SB BB SB SB SB SB SB SB SB SB SB…
BASMJF 4201-31 0 0 2 2604663 BB SB SB SB SB SS SS SS SS SS SS SS BB SB SB SB SB SB SB SB SB SB SB SS SS SS SB SB BB BB SB SB SB SB SB SB BB BB BB SB SB SB SB BB BB BB BB BB BB BB BB BB BB BB SB SB SB SB SB SB SB SB SB SB SS BB BB BB SB SB SB SB SB SB SB SB SB SB SB SB SB SB SB SB SB SB SB BB BB BB BB BB BB SB SB SB SB SB SB BB BB SB SB SB SB SB SB SS SS SS SS BB BB SB SS SB BB SS SS SB SB BB BB S…
BASMJF 4201-32 0 0 2 1978109 SB SB SB SB SB SB SB SS SS SB SB SB BB BB BB BB SS SS SS SS SS SS SB SB SB SB SB SB SB SB SB SB SB SB SB SB SS SS SB SB SB SB BB BB SB SB SB SB SB SB SB SB SB SB SB SB SB SB SB SB BB BB BB SS BB BB SB SB BB BB BB BB BB BB BB BB BB BB SB SB SB SB SB SB SB SB SB SS SB SB SB SB SB SB SB SB SB SB SB SS SS BB BB SB SB SB SB SB SB SB SB SS SS SB BB SB BB SB SB BB BB SB SB S…
BASMJF 4201-33 0 0 2 3112270 BB SB SB SB SS SB SB SB SB SB SB SB SB SB SS SS SS SS SS SS SS SS SS BB SB SB SB SB SS SB SB SB SB SB SB SB SS SS SS SB SB BB BB SB SB SB SB SB SS SS SS SB SB SB SB SB SB SB SB SB SB SS SB BB SS SS SS SS SB SB SB SB BB BB BB SB SB SB SB SB BB BB BB BB BB BB BB SB SB SB SB BB BB SB SB SB BB BB BB BB BB BB SB BB BB BB BB SS SS SS SS SB SB BB BB SS SS SS SS SB SB BB BB B…
BASMJF 4201-34 0 0 2 3036456 BB SB SB SB SB SB SB SB SB SB SB SB SB SS SS SS SS SS SB SB BB SB SB SB SB SB SB SB SS SS SS SS SB SB SB SB BB BB SB SB SB SB SB SB SB SB SB SB SS SS SB SB BB BB BB BB BB BB BB BB BB BB SB SB SS SS SS SS SB SB SB SB SB SB SB SB SB SB SB SB BB BB BB BB SB SB SS SS SS SS SS SS SB SS SS SS SS SS SS SS SS SS SS BB BB BB SB SB SB SB SB BB BB BB BB SB BB BB BB SB SB SB SB B…
BASMJF 4208-35 0 0 2 1554066 SS SB SB SB SB SB SB SB SB SB SB BB BB SB SB SB SS SS SS SS SB SB SB BB BB BB BB BB SS SS SB SB SB SB SB SB SB SS SS SS SS SB SB SS SS SS SS SS BB BB SB SB SB SB SB SB SB SB SB SB SB SB SB SS BB BB BB BB SS SS SS SB SB SB SB BB BB BB BB BB SB SB SB SB SB SB SB SB SB SB SB SB SB SB SB SB BB BB BB SB SB BB SB SB SB SB SB SB SB SB SB SB SB SS SB SS BB SB SB SB SB SB BB B…
BASMJF 4208-38 0 0 2 2053016 SB SB SB SB SB SB SS SB SB SB SB SB SS SB SB SB SB SB SB SB SB SS SS BB BB BB BB BB SS SB SB SB SB SB SB SB SB SB SB SB BB BB BB SS SS SS SS SS SS SS SS SS SS SS SB SB SB SB SB SB SB SS SB SB SB SB SB SB SB SB SB SB SB SB SB BB BB BB BB BB SB SB SB SB SB SB SB SB SB SB BB SB SB SB SB SS SS SS SS SB SB BB SB SB SB SB SB SB SB SB SB SB SB SB SB SB BB SB SB SS SS SS SS S…
BASMJF 4208-39 0 0 2 1577114 SS SS SS SS SS SS BB BB BB BB BB BB SS SS SS SB SB SB SB SB BB SB SB BB SB SB SB SB SB SB SB SB SB SB SB SB BB BB BB BB BB SB SB SB SB SB SB SB SB SB SS SS SS SS BB BB BB BB BB BB BB BB BB SB SB SB SB BB SB SB BB BB BB BB BB SB SS SS SS SS SB SB SB SB SS SS SS SB SS SS SS SS SS SB BB BB BB BB BB SB SB BB SS SS SS SB SB SB SB SB BB BB BB BB BB BB BB BB BB SS SS SS SS S…
BASMJF 4209-41 0 0 2 3116249 SB SB SB SB BB BB BB BB BB BB BB BB SB SB SB SB SB BB BB BB BB SB SB SB SB SB SB SB SB BB BB BB BB BB SB SB SS SS SS SS SS SS SS BB BB BB BB BB BB BB SB SB SB SB BB SB SB SB SB SB SB SS SB SB SB SS SS SS SB SB SB SB SS SS SS SB SB SB SB SB BB BB BB SB SB SB SB SS SS SS SS SS SS SB SB SB SB SB SB SB BB SB SB BB BB BB BB BB BB BB SB SS SS SB SB SS BB SB SB SS SS SB SB S…
BASMJF 4209-42 0 0 2 1884067 BB BB BB BB SB SB SB SB SB BB BB BB BB BB BB BB BB BB BB BB BB BB SB BB SB SB SB SB SS 00 BB BB BB BB BB BB BB BB BB BB BB BB SB BB BB BB BB BB SB SB SB SB SB SB BB BB BB SB SB SB SB BB 00 SB SS SS SS SS SB SB SB SB BB BB BB BB BB BB SB SB SS SS SS SS SB SB SB SS SS SS SS SS BB SB SB SB SB SB SB SS SS SS SS SB SB SS SS SB SB SB BB SB SB SB SB SB BB SB SB SS SS SB BB B…
BASMJF 4209-43 0 0 2 2387342 SB SB SB SB SB SB SB SB SB SB SB SB SB BB BB BB BB BB BB BB SS SS SS BB BB BB BB SB SB SB SB SB SB SB SB SB SB SB 00 BB BB BB BB BB BB BB BB BB SB SB SB SB SB SS SB SB SB SS SS SS SS SB SB SB SB SS SS SS SS SS SS SS SB SB SB SB SB SB SB SB BB BB BB BB BB BB BB 00 SS SS SS SB SB SB SB SB SB BB BB BB SB BB BB SB SB SB SB BB BB BB SB SB BB BB SB BB BB BB SS SB SB SB SB S…
BASMJF 4209-44 0 0 2 2485329.64 SB SB SB SB SB SB SB SB SB SB SB SB SS SB SB SB SB SB SB SB BB SB SB SS BB BB BB BB SS SS SS SB SB SB SB SB SB SB SB SB SS SS SB SB SB SB SB SB SB SB SB BB BB BB BB BB BB BB BB SB SB SB BB SS SB SB SB SB SB SB SB SB SS SS SB SB SB SB BB BB BB BB BB SB SB SB SS SS SB SB SB SB SB BB BB SB SB SB SB SB SS SB SB SB SB SS SS SB SB SB SB SS SB SB BB BB BB BB SB BB BB BB B…
BASMJF 4232-45 0 0 2 1924845.17 SB SB SB SB SB SB SB SB SB SB SB SB SB SB SB SB SB SB BB BB SB SB SB SB SB SB SB SB BB BB BB BB BB BB BB BB SB SB SB SB SB SB SB SS SS SS SS SS SB SB SB SB SB SB SB SB SB SB SB SB BB SB SS SB SB SB SS SS SB SB SB SB SB SB SB SB SB SB SB SB SB SB SB SB SB SB SB BB BB BB BB BB BB SS SS SS SS SS SS BB BB SS SS SS SS SS SS SS SS SS SB SB SB SB BB SS SS SS SS SS SS SS S…
BASMJF 4232-46 0 0 2 1929701.67 SB SB SS SS SS SS SS SS SS SS SS SS BB SB SB SB SB SB SB SB SB SB SB SB SB SB BB BB SB SB SB SB BB BB BB BB SS SS SB SB SB SB SB SS SS SS SS SS SB SB BB BB BB BB SS SS SS SS SS SS SS SS SB BB BB SS SS SS SB SB SB SB SB SB SB SS SS SS SS SS SB SB SB BB BB BB BB SB SB SB SB SB SB SB SB SB SB SB SB SB SB BB BB SB SS SS SB SB SB SB BB SB SB BB BB BB BB BB BB SB SB SB S…
BASMJF 4232-48 0 0 2 710338 BB SB SB SB SB SB SB SB BB BB BB BB SB SB SB SB SB SB SB SB SB SB SB SB SB SB SB SB SS SS SB SB SB SB SB SB SB SB SS SS SB BB BB SB SB SB SB SB SB BB BB BB BB BB BB BB BB BB BB BB SB SB SB BB SS SB SB SB BB BB BB BB BB BB BB BB BB BB SB SS SB SB SB SB SB SB SB SB SB SB SB SB SB SS SS SS SS SS SS SB SB SB BB SB SB SB SB SB SB SB SB SB SB BB BB SB SS SB SB BB BB BB BB BB…
BASMJF 4232-49 0 0 2 811132 SS SB SB SB SB SB SS SB SB SB SB SB SB SB SB SB SB SS SS SS SS SS SS BB SB SB SB SS SB SB SB SB SS SS SS SS SB SB SB SB SS SB SB SS SS SS SS SS SS SS SS SB SB BB SB SB SB BB BB BB BB BB SB SB SB SB SB BB SB SB SB SB SB SB SB BB BB BB BB BB SB SB SB SS SS SS SS BB BB BB BB BB BB SS SS SS SS SS SS SS SS BB BB SS SS SB SB SB SB SB SB BB BB BB BB SS SB SB SB SS SS SS SS SS…
BASMJF 4233-50 0 0 2 1616292 SS SS SB SB BB BB BB BB BB BB BB SB SS SS SS SS SS SS SS SS SB SB SB SB SB SB BB BB SB SS SS SS SS SS SS SS SS SS SS SS SB SB SB BB BB SB SB SB SS SS SS SS SB SB SB SB SS SS SS SS SS SS SS SB SB SS SS BB SB SB SB SB SB SB SB BB BB BB BB BB BB BB BB BB BB BB BB SB SS SS SS SS SS SB SS SS SS SS SS SS SS SS SS SB SB SB SS SB SB SB SB BB BB BB SB SB BB SB SB SB SB SB SB S…
BASMJF 4233-51 0 0 2 1062334.03 BB BB SB SB SB SS SS SS SS SS SS SB SB SB SB SB SB SB SB SB SS SS SS SB SB SB SB SS SS SS SB SB SS SS SS SB SB BB BB BB BB BB BB SB SB SB SB SB SB SB SB SB SB SB SB SB SB SB SB SB SS SS BB SS SB SS SB SB SS SS SS SB SB SB SB SB SB SB SB SS SB SB SB SS SS SS SS SB SB SB SS SB SB SB SB SB SB SS SS SB SB BB BB BB BB BB BB SB SB SB SS SB SB SB SB BB BB BB BB SB SB SB S…
BASMJF 4233-52 0 0 2 1677305.21 SB SB SB SB SB SB SB SB SB SB SB SB SS SS SS SS SS SB BB BB BB BB BB SB BB BB BB BB SB SB SB SB SB SB SB SB BB BB SB SB SS SB SS SB SB SB SB SB SS SS SB SS SS SS BB BB BB BB BB BB BB SB SB SB SB SB SB BB BB BB BB BB BB BB BB SB SB SB SB SB SS SS SS SS SS SS SS SB SB SB SB SS SS SB SB SB SB SB SS SS SB SB SB SB BB SB SB SB SB SB SB SS SS SS SB SB BB SB SB SB SB SB S…
BASMJF 4233-53 0 0 2 2779911 BB BB BB BB BB SB SB SB SB SS SS SS SB SB SB SB SB SB SB SB SB SB SB BB BB BB BB SS SB SB SB BB BB BB BB BB SB SB SS SS SS SB SB SB SB SB SB SB SB SB SS SS SS SS SB BB BB BB BB BB BB BB SS BB BB SS SS SS SB SB SB SB SB SB SB SB SB SB SB BB BB BB BB SB SB SB SB BB BB BB SB SB SB SB SB SB SB SB SB BB BB SS SS SB SB SB SB SS SS SS SB SS SS SS SB SB BB SB SS SS 00 SB SB S…
BASMJF 4263-54 0 0 2 2486396 BB BB BB BB SB SB SS SS SS SB SB SB SS BB BB BB BB BB BB BB BB BB SB BB BB BB BB BB SB SB SB SB BB BB BB SB SB SB SB SB SB SB SB SB SB SB SB SB SB SB SB SB SB SB SB SB SB SB SB SB SB SB SB SB SB SB SB SS SS SS SB SB SB SB SB BB BB BB BB BB BB BB SB SB SB SB SB SS SB SB SB SB BB SB SB SB SB SB SB SB SB SB SB SB SB SS SB SB SB SB SB SB SB SB SB SB SB SB SB BB BB BB BB S…
BASMJF 4263-55 0 0 2 776423 SS SS SS SS SS SS SB SB SB SB SB SB SB SB SB SB SB SB SB SB BB SB SB BB SB SB SS SS SS SB SB SB SB SB SB SB SS SB SB SB SB BB SB SB SB SB SB SB SB SB SB SS SS 00 BB SB SB SB SB SB SB SB SB SB SS SS SS SB SS SS 00 SS SS SS SS SB SB SB BB BB SB SB SB BB BB SB SB BB BB BB BB BB SB SS SB SS SS SS SS SB SB SB SB SB SB SB SB SB SB SB SS 00 BB SB SB BB BB BB SB SS SS SS SB SB…
BASMJF 4263-57 0 0 2 1348593 BB BB BB BB BB SB SB SB SB SB SB SB SB SS SS SS SS SS SS SS SS SS SS BB SB SB SB SB SS SS SS SB SS SS SS SS BB BB BB BB BB SB SB SB SB BB BB BB BB BB BB BB BB BB SB SB SB SB SB BB SB SB SB SB SB SB BB BB BB BB BB BB SB SB SB BB BB BB BB BB SS SS SS SS SS SS SS SS SS SS SS SB SB SB SS SS SS SS SS SS SS SS SB BB SB BB SB SB SB SB SB BB BB SB SB BB BB BB BB SS SS SS SS S…
BASMJF 4263-58 0 0 2 1025626.89 BB BB BB BB BB SB SB SS SS SS SS SS SS SS SS SS SS SS SS SS SS SS SB SB SS SS SS SB SB SB SS SS SS SS SB SB SB SB SB SB SB SB SB SS SS SB SB SB SB SB SB BB BB BB SB SB SB SB SB SB SB SS SB SB SS BB BB BB SB SB SB SS SS SS SS SS SS SS SS SS SB SB SB SB SB BB BB SB SS SS SS SS SS SB SB SB SB SB SB SS SB SS BB BB BB BB BB SS SS SS SB BB SB SB SB SB SB SB SB BB BB BB B…
BASMJF 4264-59 0 0 2 1798402.7 BB SB SB SB SB SB SB SB SB BB BB BB SS SS SB SB SB SB SB SB BB SB SS SB SS SS SB SB SB SB BB BB SB SB SB SB SB SB SB SB SB SB SS SB SS SS SS SS SS SB SB SB SB SB SB SB SB SB BB BB BB SB SB SS BB SB SB SB SB SB SB SB SB SB SB BB BB BB BB BB SB SB SB SB BB BB BB SB SB SB SB SB SB SB SB SB SB SB SB SS SS SS SS BB BB BB SB SB SB SB SB SB SB SS SS SB SB SB SB BB BB BB BB…
BASMJF 4264-61 0 0 2 1512979.05 SS SS SS SS BB BB BB SB SB SB SB SB BB SB SB SB SB SB SB SB BB SS SS SB SS SS SS SS BB BB BB BB BB BB SB SB SB SS SS SS SS BB BB SB SB SB SB SB SB SB SB SB SB SB SB SB SB SB SB SB SB SB BB SB SB SS SB SB SB SB SB SB SB SB SB SB SB SB SB SB SB SB SB SB SB SB SS SB BB BB BB BB BB SB SB SB SB SB SB SB BB BB BB BB BB SB SS SB SB SB BB BB BB SB BB SB SB SB SB SB SB SB S…
BASMJF 4264-62 0 0 2 812653 SB SS SS SS SS SS SB SB SB SB SB SB SS SS SS SS SS SS SS SS SS SS SB SB SB SB SB SB SS SB SB SB SB SB SB SS SB SS SS SS SS SB SS SB SB BB BB BB SB SB SB SB SB SB SS SS SS SS SS SS SS SS BB SS BB SS SB SS BB BB BB BB BB BB BB SB SB SB SS SS SS SS SS SS SS SS SS SS SS SS SS SB SB SB SB SB SB SB SB BB BB SB SB BB BB SS SS SS SS SS BB SS SS SS SS SB SB SB SB SS SS SS SB SB…
BASMJF 4266-64 0 0 2 2846582 BB BB SB SB SB SB SB SB SB SB SB SB SS SB SB SB SB SB SB SB SB SB SB SS SB SB SB SB SB SB SB SB SB SB SB SB SS SB SB SB SB SB SB BB BB BB BB BB SB SB SS SS SS SB SB SB SB SB SB SB SB SB SS BB BB SS SS SS BB BB BB SB SB SB SB SB SB SB SB SB SS SS SS SS SS SB SB SB SB SB SB SB SS BB BB BB BB BB BB BB SB SB SB BB BB SB SB SB SB SB SB BB BB BB SS SB BB BB BB SB SB SB SB S…
BASMJF 4266-65 0 0 2 981601 SS SS SB SB SB SB SB SB SB SB SB SB BB SB SS SS SS SB SB SB SB SB SB SS SS SS SS SS BB BB BB BB SS SS SS SS SB SB SB SB BB BB BB SB SB SB SB SB SB SS SB SB SB SB SS SS SS SS SB SB SB SB SB SB SB SB SB SB SS SS SS SS SB SB SB SB SB SB SB SB SB SB SB BB BB SB SB SB SB SB SB SB SB BB BB BB BB BB BB SB SB BB SB BB BB BB BB BB BB BB SB SS SS BB BB SB BB BB BB SB SB SB SB SB…
BASMJF 4266-66 0 0 2 1254375 SS SS SB SB SB SB SB SB SB SB SB SB SS SS SS SS SS BB BB BB BB BB BB SB BB BB BB BB SB SB SB SB BB BB BB BB SB SB BB BB BB SB SB BB BB BB BB BB BB SB SB SS SS 00 BB BB BB BB BB BB SB SB BB SS BB BB BB BB SB SB SB SB SB SB SB SS SS SS SS SS BB BB BB SB SS SS SS SB SB SB SB SB SB SB SB SB SB SB SB SS SS SS SS BB BB SB SB SB SB SB SB SB SB SB SB SS SS SS SS SS SS SS SS S…
BASMJF 4266-67 0 0 2 1285912 SB SB SB SB SB SB SB SB SB SB SB SB BB BB BB BB BB BB BB BB BB BB SB SB SB SB SB SB SB SB SB SB SS SS SS SS SS SB SB SB SB SB SB BB BB SB SB SB SB SB SB SB SB SB SB BB BB BB BB BB BB BB SS SB SB SB SB SB SB SB SB BB BB BB BB BB BB BB BB BB SB SB SB BB BB BB BB SS SS SS SB SB SB SB SB SB SB SB SB SB SB SB SB BB BB BB BB BB BB SB SB SB SB SB SB SB BB SS SS SS SS SS SS S…
BASMJF 4269-68 0 0 2 2054161.19 SB SB SB SB SB SB SS SS SS SS SS SS SB SB SB SB SB SB SB SB BB SB SB SB SB SB SB SB SB SB SB SB SB SB SB BB SB SB SB SB SB SB SB SB SB SB SB SB BB BB BB BB BB BB SB SB SB SB SB SB SB SB SB BB SB SB SB SB SB SB BB BB BB BB SB SB SB SB SB SB SS SS SS SS SS SS SB SB SB SB SB SB BB BB BB BB BB BB BB BB BB BB SB SB SB SB SB SB SB SB BB SB SB SB SB SB BB BB BB SB SB SS S…
BASMJF 4269-69 0 0 2 1462788 SS SS SS SS SS SS SS SS SS SS SS SS SB SB SB SB SB SB SB SB BB SB BB SB BB BB BB BB SS SS SS SS SB SB SB BB SS SS SS SB SB SB SB SB SB SS SS SS SB SB SB SB SB SB BB BB BB SB SB SB SB SB SS BB BB SS SS SS SB SB SB SB SB SB SB SB SB SB SB SB SB SB SB SB SB SB SB SB SB SB SB SB SB SB SB SB SB SB SB SB SB SS SB BB BB SB BB BB BB BB BB SB SB BB BB SS SS SS SS BB BB BB BB B…
BASMJF 4269-70 0 0 2 1297751 SS SS SS SS SS SS SS SS SS SS SS SS SB SB SB SB SB SB SB SB BB SB SB SS SS SS SS SS SB SB SB SB SS SS SS SS BB BB BB BB BB BB BB BB BB BB BB BB SS SS SS SS SS SS BB BB BB BB BB BB SB SS SB SS SS SB SS SS SB SB SB SB SS SS SS SS SS SS SS SS SS SS SS SB SB SB SB SS SS SS SB SB SB SB SB SB SB SB SB SB SB SB SB SB SB SB SB BB BB BB SS BB BB BB SS SS SS SS SS BB BB BB BB B…
BASMJF 4269-71 0 0 2 2035958 SS SS SS SS SS SS SB SB SB SB SB SB SB SB SB SB SB SB BB BB SB SB SB SB SB SB SB SS SB BB BB BB BB BB BB SS SB SB SB SB SS SB SB SS SS SB SB SB SB SB SB SB SS SS BB BB BB BB BB BB SB SB SB SS SB SS SS SS SB SB SB SB SB SB SB SB SB SB SB SB SB SB SB SB SB SB BB SB SB SB SB SB SS SS SS SS SS SS SS SB BB SB SB BB BB SS SS SB SB BB SS SS SS SS SS SS SS SB SB SS SS SS SS S…
BASMJF 4279-72 0 0 2 2116593.52 BB BB BB BB BB BB BB BB BB SB SB SB SB SB SB SB BB BB BB BB BB BB BB SB SB SB SB SS SB SB SB SB SB SB SB SB SB SB SB SB BB SB SB SS SB BB BB BB BB BB SB SB SB SB SS SS SS SS SS SS SS SS SS BB SS BB SS SS SB SB SB SB SB SB SB SB SB SB SB BB SS SS SS SB BB BB BB BB BB BB BB SB SB SB SS SS SS SS SS BB BB SS SB BB BB SB SS SS SS SS BB SB SB SS SS SB SB SB SB SS SS SS S…
BASMJF 4279-73 0 0 2 1128061.72 SB SB SB SB SB SB SB BB BB BB SB SB BB BB BB BB SB SB SB BB BB BB BB SB SB SB SS SS SB SB SB SB SB SB SB SB SB SB SB SS SS SS SB SB SB SB SB SB SB SB SB SB SB BB SB SS SS SS SS SS SS SS SB SB SB SB SB SB SB SB SB SB SB SB SB SB SB SB SB SB SS SS SS SS SS SS SS BB BB BB SB SB SB SS SS SS SS SS SS SS SB SB SB SS SS SB SS SS SS SS SS SB SB SS SB SS SS SS SS SB SB SB S…
BASMJF 4279-74 0 0 2 3463641 BB BB BB BB SB SB SB SB SB SS SS SS BB SB SB SB SS SS SS SS SB SB SB BB SB SB SS SS SB SB BB BB SB SB SB SB SS SS SS SS BB BB SB SB SB SB SB SB SB SB SB SB SB SB SB SB SB SB SB SB SB SB SB BB SS SS SS SB BB BB SB SS SS SS SS SB SB SB SB SB SB SB SB BB BB BB BB SS SS SS SS SS SS SS SS SS SS SS SS SS SB BB BB SB SB SB BB BB BB BB BB SB SB SB SB SB SS SS SS SB SB BB BB S…
BASMJF 4279-75 0 0 2 601776.28 SB SS SS SS SS SS SS SS SS SS SB BB SB SB SB SB SB SB SB SB BB BB BB SS SB SB SB SB SB SB SB BB BB BB BB BB SB SB SB SB SB SB SB SS SS SS SS SS SS SB SB SB SB SB SB SB SB SB SB SB SB SB SB SB SB SB BB BB SS SS SS SS SB SB SB SB SB SB SB SB SB SB SB BB BB SB SB SS SS SS SS SS SB BB BB BB BB BB BB BB BB SS SS SS SS BB SB SB SB SS BB SB SB BB SB BB SB SB SS SB SB SB SB…
BASMJF 4279-76 0 0 2 2433084 SS BB BB BB BB BB BB BB BB BB BB BB BB BB SB SB SB SB SB SB SB SB SB BB SB SB SB SS SS SS SS BB BB BB BB BB BB BB BB BB BB BB BB SB SB SB SB SB SB SB SS SS SS SS BB BB BB BB BB BB BB BB SS BB BB SS SS SS SB SB SB SB BB BB BB SB SB SB SS SS BB BB BB SB SB SB SB SS SS SS SS SS SS SS SS SS SS SS SS BB BB SB BB SB SB BB BB BB BB BB SB BB BB BB BB SB SB SB SB BB BB BB BB B…
BASMJF 4280-78 0 0 2 1381967 SS SS SS SS SB SB BB BB BB BB BB SB BB SB SB SB SB SB SB SB BB BB SB SS SS SS SS SB SB SB SB SB SB SB SB SB SB SS SS SS SS SS SB SS SS SS SB SB SB SB SB SB SB SB SS SS SS SS SS SS SB SS BB SS BB BB BB BB SB SB SB BB BB BB BB SB SB SB SB SB SB SB SB SB SB SB SB BB BB BB BB BB BB SB SB SB SB SB SB SS SS BB SB BB BB SB SB SB SB SB SB SB SB SB BB SS SS SS SS SB SB SB SB S…
BASMJF 4280-79 0 0 2 1509723 SB BB BB BB BB BB BB BB BB SB SB SB SB SB SB SB BB BB BB BB BB BB SB BB BB BB BB SB BB BB BB BB BB BB SB SS SB SB SB SS SS SB SB SB SB SB BB BB BB BB SB SB SB SB SB SB SB SB SB SB SB SB SB SB SB SB SS SS SB SB SB SB SB SB SB SS SS SS SS SB SS SS SS SS SS SB SB SS SS SS SB BB BB SB SB SB BB BB BB BB BB SS SS SB SB BB SB SB SB SB BB BB BB SB BB SB SB SB SB SB SB SS SS S…
BASMJF 4280-80 0 0 2 1372911 SB SB BB SB SB SB SB SB SS SS SS SB SB SB SB SB SS SS SS SS SS SS SS BB BB BB SS SS BB BB BB BB SB SB SB SB BB BB BB BB BB BB SB SS SS SS SS SS SS SS SS SS SS SS BB BB BB BB BB BB BB SS BB BB BB SS SS SS SB SB BB BB SB SB SB SS SS SS SS SB SS SS SS SS SS SS SS 00 BB BB BB BB BB SB SB BB BB BB BB SS SS SB SS SB BB SB SB SB SB SB SB SB SS SB SB BB BB BB BB BB BB BB BB B…
BASMJF 4280-81 0 0 2 1250140 SB SB SB SB SB BB BB BB BB BB BB BB SB SB SB SB SB SS SS SS SB SB BB SB SB SB SB SB SB SB SB BB BB BB BB BB SS SB SB SB SB SB SB SB SB SB SB SB SB SB SB SB SB SB BB BB BB BB BB BB SB SS SB BB BB SS SS SB SB SB SB SB SB SB SB BB BB BB BB BB SB SB SB SB SS SS SS SS SS SS SS SS SS SS SB SB BB BB BB BB BB SB SB BB BB SB BB BB BB BB BB SS SS SB SB BB SB SS SS SS SS SS SS S…
BASMJF 4287-83 0 0 2 2125683 BB BB BB BB BB BB SB SS SS SS SS SS SB SS SB SB SB SB SB SB SB SB SB SB SB SB SB SS SS SS SS SS SS SS SS SS SB SB SS SS SS SS SB SB SB SB SB SB SB BB BB BB BB BB BB BB BB BB BB BB BB SB SB SB SB SB SB SB SB SB SB SB SB SB SB SB SB SB BB BB SB SB SB SB SB SB SB SS SS SS SS SB SB SS 00 SS SS SS SB SB BB BB BB SB SB SB BB BB BB SB BB SS SS SS SS BB BB BB BB SS SS SS SS S…
BASMJF 4287-85 0 0 2 2718189 SB SB SB SB SS SS SS SS SS SB SB SB BB BB BB SB SB SS SS SS SS SB SB SB SB SB SB SB SB SB SB SS SS SS SS SS SS SS SB SB BB BB SB SB SB SB SB SB SB SS SB SB SB SB BB BB BB BB SB SB SB SB SB SB SB SB SB SB SB SB SB SB SB SB SB BB BB BB BB BB BB BB BB BB BB BB BB SS SS SS SS SS SB SB SB SB SB SB SB SS SS SB SB BB BB SS SB SB SB SB SB SB SB SS SS BB BB BB BB SB SB SB SB B…
BASMJF 4288-87 0 0 2 3165265 BB BB BB BB BB SS SS SB SB SB SB SB SS SS SS SS SS SS SS SS SS SB BB SB SB SB SB SB SB SB SB SB SS SS SS SS SB SB SB SB SB SB SB BB BB BB BB BB SS SS SS SS SB SB SS SS SS SS SS SS SB SB SS BB 00 SS 00 BB BB BB BB BB BB BB BB BB BB BB BB SS BB BB BB SB SB SB SB BB BB BB SB SB SB SS SB SB SB SB SB BB BB SS SB SB BB BB SB SB SB SB SB SB SS SS SS SB SB SB SB SB SB SB SB B…
BASMJF 4288-88 0 0 2 3236120.27 SS SS SS SS SS SB BB BB BB BB BB BB SB SB SB SB SB SB SB SB BB BB SB SB SB SB SB SB BB SB SB SB SB SB SB SS SS SS SS SS SB SB SB SB SB SB SB SB SB SB SB SB SB SB SS SS SS SS SS SS SS SB BB SS BB BB BB BB BB BB BB BB BB BB BB BB BB BB SB SB SS SS SS BB BB BB BB BB BB BB BB SB SS SB SB SB SB SB SB SB SB 00 SS BB BB SB SS SB SB SB SS SB SB SB SS SB SS SS SS SS SS SB S…
BASMJF 4288-89 0 0 2 1976813.711 SS SS SB SB SB SB BB BB BB SB SB SB SB SB SB SB SB SB SB SB SS SB SB SS SS SB SB SB SB BB BB BB BB BB BB SB SS SS SS SS SS SS SS BB BB SB SB SB SB SB SS SS SS SS SB SB SB SB SB SB SB BB SB SB BB SB 00 SS SB SB SB SB BB BB BB SB SB SB SB SS SS SB SB SB SB SB SB SB SB SB SB SB SB SS SS SS SS SS SS BB BB SS SS SB SB SB SS SS SS SS BB SS SS SB BB BB BB BB BB SB SB SS …
BASMJF 4288-90 0 0 2 1882104 SS SS SS SS SB SB SB SB SB SB SB SB SB SB SB SB SS SS SS SS SS SS BB SB SB SB SB SS BB BB BB BB BB BB BB BB SS SS SS SS SS SB BB SS SS SS SS SS SB SB BB SB SB SB SB SB SB SB SB SB SS SS SB SB SB SB 00 SS SB SB SB SB SB SB SB SB SB SB SB SB SS SS SS SB SB SB SB SS SB SB SB BB BB SS SS SS SS SS SS SS SS SB SB BB BB BB BB SB SB SB SB SB SB BB BB SB BB SB SS BB BB BB SB S…
BASMJF 4288-91 0 0 2 908930.89 BB BB BB BB BB BB BB BB BB BB BB BB SB SB SB SB SB BB BB BB BB BB BB SB SB SB SB SB BB BB BB BB BB BB BB BB BB BB BB BB BB BB SB BB BB BB BB BB BB BB SB SB SB SB BB BB BB BB BB BB BB SB BB SS BB SB BB SB SB SB SB SB SB SB SB SS SS SS SS SS SB SB SB SB SB SB SB SB BB BB BB BB BB SB SB SB SB SB SB SB SS SB SB BB BB SB SB SB SB SB BB SS SS SS SS SB BB SB SB SB SB SB SB…
BASMJF 4289-92 0 0 2 1753669.52 BB BB BB BB BB BB BB BB BB BB BB BB BB BB BB BB SB SB SB SB SS SS SS SS SS SS SS SS BB BB BB BB BB BB BB SB SS SS SS SS SS SS BB SB SB SB SB SB BB BB BB BB BB BB SB SB SB SB SB SB SS SS SB BB BB BB BB BB BB BB BB BB BB BB BB BB BB BB BB BB BB BB BB BB BB BB BB SB SB SB SB SB SS SB SB SB SB SB SB SB SB SB SB SB SB SB SB SB SB SB SB SB SB BB BB SB BB SB SB BB BB BB B…
BASMJF 4289-94 0 0 2 1525161 SS SS SS SS SS SS SB SB SB SB SB SB SS SB SB SB SB SB SB SB SS SS SS BB BB BB BB SB SB SS SS SS SS SS SS SS SB BB BB BB BB BB SB SB SB SB SB SB SB SB SB SB SS SS BB SB SB SS SS SS SS SS SS SB SS BB 00 SS SB SB SB SB SB SB SB SB SB SB BB BB SS SS SS SS SB SB SB SB SB SB SB SB SB SS SS SB SB SB SB SB SB SB SB SB SB BB BB BB BB BB SB BB SB SS SB SB BB SB SB SS SS SS SB S…
BASMJF 4289-95 0 0 2 531529 SB SB SB SB SS SS SS SS SS SS SS SS BB BB BB BB SS SS SS SS SS SS SS BB SB SB SB SB SS SS SB SB SB SB SB SB SS SB SB SB BB BB SB SS SS SS SS SS SB SB SB BB SB SB SS SS SS SS SS SS BB BB SS BB SS SS 00 SS SS SS SS SS SS SS SS SB SB SB SB SS SB SB SB SB BB BB BB SB SB SB SS SB SB SB SS SS SS SS SS SB SB SS SB SB SB SB BB SB SB SB SS SB SB SB SB SS SS SS SS BB BB BB BB SB…
BASMJF 4289-96 0 0 2 1958336 SS SS SS SS SB SB SB SB SB SB SB SB SB SB SB SB SS SS SS SS BB SB SB BB BB BB BB BB SB SB SS SS SS SS SS SS SB SB SB SB SB SB SB BB BB BB BB BB BB BB SB SB SB SB BB BB BB BB BB BB BB SB SS SS BB SB SB SB SS SS SS SS SS SS SS SS SS SS SS SS SB SB SB SB SB SS SS 00 SB SB SB SB SS BB BB BB BB BB BB SB SB SB BB SB SB SB SB SB SB SB SS BB SB SB BB BB SB SB SB SB SB SB SB S…
BASMJF 4305-100 0 0 2 2828700.96 SS SB SB SB BB BB BB BB BB BB BB BB SB SB SS SS SS SS SS SS SB SB SB SB SB SB SS SB BB BB BB BB BB BB BB BB BB BB BB BB BB BB BB SB SB SB SB SB SS SB BB BB BB BB BB BB BB BB BB BB BB BB BB SS BB SB SB SS SB SB SB SB SB SB SB SB SB SB SB SB SS SB SB SB SB SB SB SS SS SS SS SS SS BB BB BB BB BB BB BB SB BB BB BB BB SB SB SB SB SB SS SS SS SS SS SS 00 BB BB SB SB SB …
BASMJF 4305-101 0 0 2 2088733 BB BB BB SB SB SB SB SB SB SS SS SS SS SS SS SS SS SS SS SS SS SS SS SB SB SB SB SS SS SS SS SS SB SB SB SB BB BB BB BB BB BB BB BB BB SB SB SB SS SS SS SS SB SB SB BB BB BB BB BB BB BB SB SB SB SB BB SB BB BB BB SB SB SB SS SS SS SS SS SS SB SB SB SB SB SB SB SS SS SS SS SS SS SB SB SB SB SB SB SB SB SS SB SB SB SB SB SB SB SB SB SB SB BB BB SB SS SS SS BB BB SB SB …
BASMJF 4305-97 0 0 2 1851189 SB SB SB SB SB SB SS SS SS SS SS SS SB SB SB SB SB SB SS SS SS SB SB SB SB SB SB SS SB SB SB SB SB SB SB SB BB BB BB BB BB BB SB BB BB SB SB SB SB SB SB SB SB SB SB SB SB SB BB BB BB SB BB SS BB SB 00 SS SB SB BB BB BB BB BB SB SB SB SB SB SB SB SB SB SS SS SS BB BB BB BB BB SB SB SB SB SB SB SB SS SS SB SB SS SS SB SB SB SB SS SS BB BB BB SS BB BB BB SS SB SB SB SB B…
BASMJF 4305-98 0 0 2 1806960 SS SS SS SS SS SS SS SB SB SB BB BB SB SB SB SB BB SB SB SB BB SB SS BB SB SS SS SS SB SB SB SB SB SB SB SB BB BB SB SB SB SB BB BB BB BB BB BB BB SB SB SB SB SB SS SB SB SB SB SB BB BB SB SB SB SB BB SB SB SB SB SB SB SB SB SS SS SS SS SS SB SB SB SB SB SB SB SB SB SB SB SB SB BB BB BB BB BB BB SB SB SB SB BB BB BB SB SB SB SB BB SS SS SS SS SS BB BB SB BB BB SB SB S…
BASMJF 4306-103 0 0 2 1124074.35 SB SB SB SB SB BB BB BB BB BB BB BB SB BB SB SB SB SB SB SB SB SB SB SB SB SB SB SB SB SB SB SB SS SS SS SS SS SS SS SS SS BB BB SB SB BB BB BB SB SB SB SB SS SS SS SB SB SB SB BB SB SB SS SS BB BB SB SB SB SB SB SB SB SB BB BB BB BB SB SB SB SB SB BB BB BB BB SB SB SS SS SS SS SB SB SB SB SB SB SB SB SB SB BB BB BB BB BB BB BB SB SB SB SB BB SB BB SB SB SB SB SB …
BASMJF 4306-104 0 0 2 637461 SS SS SS SS SS SS 00 SB BB BB BB BB BB BB BB BB BB BB BB BB SB BB BB BB SB SB SB SB SB SS SS SS SB SB SB SS BB SB SS SS SS SB SB SB SB SB SB 00 SB SB SB SB SB SB SS SB SB SB SB SB SB SB BB SS BB BB SB SS SB SB SB SB BB BB BB SB SB SB SB SS SS SS SS SB SB SB SB SB SB SB SB SB SS SB SB BB BB BB BB BB BB BB BB BB BB SB SB BB BB BB SB BB BB BB BB BB BB BB BB SS SS SS SB S…
BASMJF 4317-109 0 0 2 58919 SB SB SB SB SB SS SS SS SS SS SS SS SS BB BB BB BB BB BB BB BB BB SB SB SB SB SS SS SB SB SB BB SB SB SB SB BB BB BB SB SB SB SB SB SB SB SB SB SB SB SB SB SB SB SS SS SS SS SS SS SS SS SS SB SB SB 00 BB SB SB SB SB SB SB SB SB SB SB BB BB SB SB SB SB SB SB SB SB SB BB BB BB BB SS SS SS SB SB SB SB SB BB BB BB BB BB BB SS SS SS SB SS SS SS SS SB BB SB SB SB SB SS SS SS…
BASMJF 4317-110 0 0 2 455790 SB SB SS SS SS SS SS SS SS SS SS SB SB SB SB SB SB SB SB SB BB SB SB SB BB BB SB SB SB SB BB SB SB SB SB SB SS SS SB SB SB SB SS SB SB SB SB SB SS SS SB SB SB SB BB BB BB BB SB SB SS SS BB BB BB SB SB SB SS SB SB SB SB SB SB SB SB SB SB SS BB BB BB BB SB SB SB SB SB SB SB SS SS BB BB BB BB BB BB BB BB SS SS BB BB SS BB BB BB BB SB SS SS SB SB BB BB BB BB BB BB BB BB B…
BASMJF 4317-111 0 0 2 3147426 SB SB SB SB SB SB SB SB SB SB SB SS BB BB SB SB SB SB SB SB SS SS SS SB SB SB BB BB BB BB SB SB SB SB SB BB SS SS SS SS SS SS SS SB SB SB SB SB BB BB BB BB BB BB SB SB SB SB SB SB SB SS SB SB SB SS SS SS SB SB SS SS SS SS SS BB BB BB BB BB SB SS SS SS SB BB BB SB SB BB BB BB BB SB BB BB BB BB BB SB SB SB SB SB SB SB SB SB SB SB SS BB BB SS SS SB BB SB SB SB SB SB SB …
BASMJF 4318-112 0 0 2 744008.02 SB SB BB BB BB BB BB BB BB BB BB BB SB BB BB BB BB BB BB BB BB BB BB SB SS SS SS SS SS SS SS SS SB SB SB SB SB SB SB SB SB SS SS SB SB SB SB SB SS SS SS SB SB SB SB SB SB SB SB SB BB BB SS SS BB BB SB SB SB SB SB SB BB BB BB BB BB BB BB SB BB BB BB BB BB BB BB SS SS SS SB SB SB SS SS SS SS SS SS SS SS SB SB SB SB BB BB SB SB SB SB BB BB BB SB SB BB SS SS SS SS SS S…
BASMJF 4318-113 0 0 2 1375554 BB SS SS SS SS SS SB SB SB SB SB SB SS SB SB SB SB SB SB SB BB SB SB BB BB BB BB BB BB BB BB BB BB BB BB BB BB BB BB BB BB BB BB BB BB BB BB BB SB SB SB SS SS SS SB SB SB SB SB SB SB SB 00 BB SB SB 00 SS SB SB SB SS SS SS SS SS SS SS SS SB BB BB BB SS SS SS SS SB SB SB SB SB SB BB SB SB SB SB SB SB SB SB SB BB BB SB SB SB SS SS SS BB BB BB SB BB BB SB SB SB SB SB BB …
BASMJF 4318-114 0 0 2 1300809.04 SB SB SB SB SB SB SB SB SB SB SB BB SB SB SB SB SB SB BB BB BB BB BB SB SB SB SB SB SB SB BB BB BB BB SB SB SS SS SS SS SS SS SS BB BB BB BB BB SB SB SB SB SB SB SS SS SS SS SS SS BB BB SB SB SB BB BB BB SB SB SB SB SB SB SB SS SS SS SS SS SS SS SS SB SB SB SB SB SB SB SB SB SB SB BB BB BB BB BB SB SB BB BB SB SB BB BB SB SB SB SB SS SS SS SS SB SS SS SS SB SB BB …
BASMJF 4318-115 0 0 2 544108.09 SS SS SS SS SS SS SS SS SS SS SS SB SS SB SB SB SB SB SB SB SB SB SS BB SB SB SB SB SB SB SB SB SB SB SB SB SB SB SB SS SS SS SS SS SS SS SS SS SB SB SS SS SB SB SB SB SB SB SB SB SS SS BB BB SB SB 00 SB SS SS SS SS SB SB SB SB SB SB SB BB SB SS SS SS SS SS SS SB SB SB SB SB SB SB SB SB SB SB SB SB SB SB SB BB BB SB SB SB SB SB BB SB SB BB BB SB BB SS SS SS SS SS S…
BASMJF 4318-116 0 0 2 2732748.15 SS SS SS SS SB SB SB SB SB BB BB BB SB BB BB BB BB BB BB BB 00 SS SS BB BB BB BB BB SS SS SS SS SS SS SB SB SB SB SB SB SB SB SB SB SB SB SB SB SB BB BB BB BB BB SB SB SB SB SB SB SB SB SS BB SS SS SS SB SB SB SB SB SB SB SB SS SS SS SB SB SB SB SB SB SB SB SB SS SS SS 00 SS SS SB SB SS SS SS SS SS SS SS SS SB SB BB SB SB SB SB SB SB SB SB SB SB 00 BB SB BB BB BB …
BASMJF 4328-117 0 0 2 3972478 BB BB BB BB BB BB BB BB BB SB SB SB SB SB SB SB BB BB BB BB SB SB SB SB SB SB SS SS SS SB SB SB SB SB SB SS SB BB BB BB BB BB BB SB SB SB SB SB SB SB SB SB SB SB SS SS SS SS SS SS SS BB SB SB 00 SS SS SS SB SB SB SB SS SS SS SB SB SB SB SB BB BB BB SB SB SB SB SS SS SS SS SS SS BB BB BB BB BB BB BB SB SS SS BB BB BB BB BB BB BB SS SB SB SB BB SS 00 BB SB BB BB BB BB …
BASMJF 4328-118 0 0 2 2661098 SB SB SB SB SB SB SB SB SB SB SB SB BB BB BB BB BB SB SB SB SB SB SB SB SB SB SB SB BB BB BB SB SB SB SB SB SS SS SB SB SS SS SS SB SB SB SB SB SB SB SB SB SB SB SB SB SB SB SB SB SB SB SB SB SB SS SS SS SS SS SS SS SS SS SS SB SB SB SB SB SB SB SB SB SB SB SS SS SS SS SS SS SS SS SS SB SB SB SB BB BB SB SB BB BB SS SB SB SB SB SS SB SB SB SB SS 00 SS SS BB BB SB SB …
BASMJF 4328-120 0 0 2 2312109 SB SB SB SB SS SS SS SS SS SS SS SS SB SB SB SB SB BB BB BB BB BB BB BB BB BB BB BB SB SB SB BB BB BB BB BB SS SB SB SB SB SB SB BB BB SB SB SB SB SB SB SB SB SB SS SS SB SB SB SB SB SB SB SS BB BB BB BB SS SS SS SS SS SS SB SB SB SB BB BB SS SS SS SS SS SS SS BB BB BB BB SB SB SB SB SB SB SB SB SB SB SB SB BB BB SS SS SS SS SS SB SS SS SS BB SS 00 SS SS BB BB BB BB …
BASMJF 4329-124 0 0 2 1960099 BB BB BB BB SB SS SS SS SS SS SS SS BB BB BB BB BB BB BB BB SB SS SS SB BB BB BB SB BB BB BB BB BB BB BB 00 SS SS SS SS SS BB SB SB SB SB BB BB BB BB SB SB SB SB SB SB SB SB SB SB SB BB SS BB SS SS SS SS SS SS SS SS SS SS SS SS SS SS SS SS BB BB BB BB BB SB SB BB BB BB BB BB BB SB SB SB SB SB SB SB SB SB SB BB BB SB SB SS SS SS SB SS SS SS BB SS 00 SS SS BB BB BB BB …
BASMJF 4329-125 0 0 2 1268374.39 SB SB SB SB SB BB BB SB SB SB SB SB SS BB BB BB BB BB BB BB BB BB BB SB SB SB SS SS SS SS SS SS SS SS SS SS SB SB SB SB SB BB SS BB BB BB BB BB BB BB BB BB SB SB BB BB BB BB BB BB BB SB BB BB BB SS SS SB SB SB SS SS SS SS SS SS SS SS SS SS SB SB SB SS SS SS SS SB SB SB SB SB SB SB BB BB BB BB BB BB BB SB SB BB BB SB SB SB SB SB BB BB BB BB SS SB BB SB SS SB SB SB …
BASMJF 4329-125 0 0 2 1268374.39 SB SB SB SB SB BB BB SB SB SB SB SB SS BB BB BB BB BB BB BB BB BB BB SB SB SB SS SS SS SS SS SS SS SS SS SS SB SB SB SB SB BB SS BB BB BB BB BB BB BB BB BB SB SB BB BB BB BB BB BB BB SB BB BB BB SS SS SB SB SB SS SS SS SS SS SS SS SS SS SS SB SB SB SS SS SS SS SB SB SB SB SB SB SB BB BB BB BB BB BB BB SB SB BB BB SB SB SB SB SB BB SS SS SS BB SB SB SB SB SS SS SS …
BASMJF 4329-125 0 0 2 272899 SB SB SB SB SB BB BB SB SB SB SB SB SS BB BB BB BB BB BB BB BB BB BB SB SB SB SS SS SS SS SS SS SS SS SS SS SB SB SB SB SB BB SS BB BB BB BB BB BB BB BB BB SB SB BB BB BB BB BB BB BB SB BB BB BB SS SS SB SB SB SS SS SS SS SS SS SS SS SS SS SB SB SB SS SS SS SS SB SB SB SB SB SB SB BB BB BB BB BB BB BB SB SB BB BB SB SB SB SB SB BB BB BB BB SS SB BB SB SS SB SB SB SB S…
BASMJF 4329-125 0 0 2 272899 SB SB SB SB SB BB BB SB SB SB SB SB SS BB BB BB BB BB BB BB BB BB BB SB SB SB SS SS SS SS SS SS SS SS SS SS SB SB SB SB SB BB SS BB BB BB BB BB BB BB BB BB SB SB BB BB BB BB BB BB BB SB BB BB BB SS SS SB SB SB SS SS SS SS SS SS SS SS SS SS SB SB SB SS SS SS SS SB SB SB SB SB SB SB BB BB BB BB BB BB BB SB SB BB BB SB SB SB SB SB BB SS SS SS BB SB SB SB SB SS SS SS SS S…
BASMJF 4329-126 0 0 2 2081683.99 SB SB SB SB SB SB SB SB SB SB SB SB SB SB SB SB SB SB SB SB SS SS SB SB SB SB SB SS SB SB BB BB SB SB SB SB SB SB SS SS SS SS SB BB BB BB BB BB SB SB SB SB SB SB BB BB BB BB BB BB SB SS SS SB SS SS 00 SS SB SB SB SB SB SB SB SB SB SB SB SS BB BB BB SB SB SB BB BB BB BB BB BB SB SB SB SB SB SB SB SB BB SB SB BB BB SB BB BB BB BB BB SB SB SB SB SB BB SB SB BB BB BB …
BASMJF 4331-127 0 0 2 2356849.15 SB SB SB SB SB SB BB BB SB SB SB SB BB SB SS SS SS SS SS SS SB SB SB BB BB BB BB BB SS SS SS SS SB SB SB SB SS SS SS SS SS SS SS SB SB BB BB BB SB SB SB SB SB SB SB SB SB SB SB SB SB SB SS BB SS SS 00 SS BB BB BB BB BB BB BB SS SS SS SS SB SS SS SS SB SB SB SB BB BB BB BB BB BB SS SS SS SS SS SS SS SB SS SB BB BB SS SS SS SS SB SB SB SB SB SS SB BB SB SB SS SS SS …
BASMJF 4331-128 0 0 2 2224195.98 SS SS SS SS SB SB SB SB SB SB SS SS BB SB SB SB SB SB SB SB SB SB SB SS BB BB BB BB BB BB BB BB BB BB SB SS BB SB SB SB SB SB SS SB SB SS SS SS SS SS SS SS SS SS SB SB SB SB SB SB SB SB SS SB SB SB BB SB SB SB SB SB SB SB SB BB BB BB BB BB SB SB SB BB BB BB BB SS SS SS SS SS SS SB SB SB SB SB SB SB SB SB SB SS SS SB SB BB BB BB BB SB SB BB SB BB BB SB SB SB SB SB …
BASMJF 4331-129 0 0 2 3508961.69 SB SB SS SS SS SS SS SS SS SS SS SS SB SB BB BB SB SB SB SB BB SB SB BB BB BB SB SS SB SB SB SB BB BB BB BB SB SB SB SB SB BB SB BB BB BB BB BB BB BB SB SB SB SB SB SB SB SB SB SB BB SB SB SB SB BB 00 BB SB SB SB SB SB SB SB SB SB SB SB SB SB SB SB BB BB BB BB SS SS SS SS SS SS SB BB BB BB BB BB BB BB SB SB SB SB BB BB SB SB SB SB SS SS SB SB SB BB BB SB SS SS SS …
BASMJF 4331-131 0 0 2 3516915.86 BB BB BB BB BB SB SB SB SB SB SB SB SB SB SB SB SB SB SB SB SB SB SB SS SS SS SS SS SB SB SB SB BB BB SB SB SS SS SS SS SS SS SS SB SB BB BB BB BB SB SB SB SB SB BB BB BB BB BB BB SB SB SS BB BB SB 00 SS BB BB BB SB SB SB SB SB SB SB SB SB BB BB BB BB BB SB SB SB SB SB SB SB SB BB BB BB BB BB BB SB SB SS SS BB BB SB BB BB BB BB BB SB SB BB SB SB BB SB SB SB SB SB …
BASMJF 4332-133 0 0 2 3157483.85 SB SB SB SB SB SB SB SB SB SB SB SS SS SS SS SS SB SB SB SB BB BB SB SS SS SS SS SS BB SB SB SB SS SS SS SS SB SB SB SB SB SB SB SB SB SB SB SB SB SB SB SB SB SB SB SB SB SB SB SB BB BB SS BB SS SS 00 SS SB SB SB SB SS SS SS SB SB SB SB SB BB BB BB BB SB SB SB SS SB SB SB SB BB SB SB SB SB SB SB BB BB BB SB SB SS SS SB SB SB SB SB BB BB SB SB SS BB SB SB SB SB BB …
BASMJF 4332-135 0 0 2 1651793.24 SB SB SB SB SB SB SB SB SB SB SB SB SS SB SS SS SS SS SS SS SS SB SB BB BB BB SB SB SS SS SB SB SB SS SS SS SB SB BB BB BB BB BB SS SS SS SS SS BB BB BB BB BB BB SB SB SB SB SB SB SS SS SB SS BB BB SB SS SS SS SS SS SS SS SS SS SS SS SS SS SS SS SS SS SS SS SS SS SS SS SS SS SS SB SB SB SB SB SB BB BB SB SS SS SS SB SB SB SB SB SB SB SB SB SS BB BB BB SB SB SB SB …
BASMJF 4332-136 0 0 2 2108086.69 SB SB SB SB SB SB SB SB SB SB SB SB BB SB SB SB SB SB SS SS SS SS SS SS SB SB SB BB SS SS SS SB BB BB BB BB BB BB BB BB BB SB SB SS SS SB SB SB SB SB SB SB SB SB SB SB SB SB SB SS SS SS SB BB SS SS 00 SS SS SS SS SS SB SB SB SB SB SB SB SB SB SB SB SB SB SB SB BB BB BB BB BB BB BB SB SB SB SB SB SB BB BB BB BB BB BB BB BB BB BB SB SB SB SB BB SB BB SB SB SB SB SB …
BASMJF 4336-139 0 0 2 2326507.98 SB SS SS SS SS SS SS SS SS SS SS SB SB SB SB SB SB BB BB BB SB BB BB SB SB SB SB SB SB BB BB BB BB BB BB BB SS SS SS SS SS SS SB SB SB SB BB BB BB SB SB SB SB SB SB SB SB SB SB SB SB SB SB SB SS SB SB SB SB SB SB SB SB SB SB SB SB SB SB SB BB BB BB BB BB SB SS BB BB BB BB BB BB SB SB SB SB SB SB SB SS SB SB SB SB SB SB SB SB SB SS SS SS SS SS SB BB BB SB SB SB SB …
BASMJF 4336-140 0 0 2 3006978.69 BB BB BB BB BB BB BB BB BB BB BB BB SB SS SB SB SB SB SB SB SS SS SS SB BB BB BB SB SB SB SB BB BB BB BB BB SB SB SB SB SS SS BB BB BB BB BB BB BB BB BB BB BB BB BB BB BB BB BB BB BB BB SS BB SS SB BB BB SB SB SB SB SB SB SB SB SB SB SB SB BB BB BB SB SS SS SS SB SB SB SB SB SB SB SB BB BB BB BB BB BB SS SS BB BB SB BB SB SB SB BB BB BB SB SB SS SS SS SS BB BB SB …
BASMJF 4336-141 0 0 2 2354970.88 SB SB SB SB SB BB BB SB SB SB SB SB SB SB SB SB SB SS SS SS SS SS SS SB SS SS SB SB SB SB SB SB SB SB SS SS BB BB BB BB BB BB SB BB BB SB SB SB SB SB SS SS SS SS SB BB BB BB BB BB BB BB SB BB SB SS SS SB SS SS SB SB BB BB BB BB BB BB BB BB BB BB BB BB BB SB SB SB SB SB SS SS SS SB SB SB SB SB SB BB BB BB BB BB BB SS SS SS SS SS BB SB BB BB SB BB SB SS SS BB BB BB …
BASMJF 4336-142 0 0 2 1729186.15 SB SB SB SB BB BB SB SB SB SB SB SB SB SB SS SS SS SS SS SS SS SS SB SB SB SB SB SS SS SS SS SS SB SB SB SB SS SS SS SS SS SS SB SB SB SB SB SB SB SB SB SB SS SS SB SB SB SB SB SB SB SB SB SB SS SS SS SS SB SB SB SB SB SB SB SB SB SB SS SS SS SS SS SS SS SS SS SB SB SB SB SB SB SS SS SB SB SB SB SB SB BB SB SB SB SS BB BB BB BB SB SS SS SS SB BB BB SB SB BB BB BB …
BASMJF 4337-143 0 0 2 2350840.39 SB BB BB BB BB BB BB BB BB BB BB BB SB SB SB SB SB SB SB SB BB SB SB SB SB SB SB SS BB BB BB SB SB SB SB SB SB SB SB SB SB SB BB SS SS SB SB SB SB SB SB SB SB SS SS SS SS SS SS SS SS SS SB SB BB SS SS SS SS SS SS SB SB SB SB SB SB SB SB SB SB SB SB SB SB SS SS SS SS SS SS SS SS SB BB BB BB BB BB BB BB SS SB SS SS BB BB BB BB BB SB SB SB SS SS SB BB SB SB SS SS SS …
BASMJF 4337-144 0 0 2 2368943.26 SB SS SS SS SB SB SB SB SB SB SB SB SB SB SB SB SS SS SS SS SS SS SS SB SB SB SB SB BB BB BB BB BB BB BB BB BB BB BB BB BB BB BB SS SS SS SS SS SS SS SS SS SS SS SB SB SB SB SB SS SS SS SB SS BB BB BB BB SB SB SB SB SB SB BB BB BB BB SB SB BB BB BB BB BB BB BB SB SB SB BB SB SB SB SB SB SB SB SB SB SB SB SS SS SS SB SS SS SS SS SB BB BB BB SB BB BB BB BB SB SB SB …
BASMJF 4337-145 0 0 2 2532814.3 BB SB SB SB SB SB SB SB SB SB SB SB SB SB SB SB SB SB SB SB SB SB BB SB SB SB SB BB BB BB BB SB SB SB SB SB SB SB SB SB SB SB SS SS SS SS SS SS SS SS SB SB SB SB SB SB SB BB BB BB BB BB SS SB SB SS SS SS SB SB SB SB SB SB SB SB SB SB SB SB SB SB SB SB SB SB SB SS SS SS SS SS SS SS SS SB SB SB SB SB SB SB SB SB SB BB BB SB SB SB SB 00 SB BB BB SB SB SB SB SB SB SB S…
BASMJF 4366-146 0 0 2 3159718 BB SB SB SB SS SS SS SS SS SS SS SS SB BB SB SB SB BB BB BB BB SB SS SB SB SB SB SB SS SB SB SB SB SB SS SS SB BB BB BB BB BB BB BB BB SB SB SB SS SS SS SS SS SS SB SB SB SB SB SB SB SS 00 SB BB BB SS SS SB SB SB BB BB BB BB SB SB SB SB SB SB SB SB SB BB BB BB BB BB BB SB SB SS SB BB BB BB BB BB BB SB SS SB BB BB SS SS SS SS SS SS SB SB SB SB SB SB SB SS SB SB SB SB …
BASMJF 4366-146 0 0 2 2269767 BB SB SB SB SS SS SS SS SS SS SS SS SB BB SB SB SB BB BB BB BB SB SS SB SB SB SB SB SS SB SB SB SB SB SS SS SB BB BB BB BB BB BB BB BB SB SB SB SS SS SS SS SS SS SB SB SB SB SB SB SB SS 00 SB BB BB SS SS SB SB SB BB BB BB BB SB SB SB SB SB SB SB SB SB BB BB BB BB BB BB SB SB SS SB BB BB BB BB BB BB SB SS SB BB BB SS SS SS SS SS SS SB SB SB SB SB SB SB SS SB SB SB SB …
BASMJF 4381-149 0 0 2 2167310.21 SB SB SB SB SS SS SS SS SS SS SS SS SB SB SB SB SB 00 SB SB BB SB SS SB SS SS SS SB BB SB BB SB SB SB BB SB BB BB BB BB BB BB SB SB SB SB SB SB SB BB SB SB SB SB SB BB BB SB SB SB SS SS SS SB SB SB SS BB SB SB SB SB BB BB BB SB SB SB SB SS SB SB SB SS SS SS 00 BB BB BB BB BB BB SB SB BB BB BB BB BB SS SB SB BB BB SB SS SB SB SB SS SS SS SS SS SB SB SB SB SS SS SS …
BASMJF 4381-150 0 0 2 1869408.5 SS SS SS SS SB SB SB SB SB SB SB SS SS SS SS SS SB SB SB SB SB SB BB BB SB BB BB BB SS SS SS SS SS SS SB SB SS SS SS SS SB SB BB SB SB SB SB SB BB BB SB SB SB SB SB SB SB SB SB SS SS SS BB SB SB SB SB SB SB SB BB BB BB BB BB BB BB BB BB BB SB SB SB SS SS SS SS SB SB SB SB SB SB SS SB SS SS SS SS SS SB BB BB SB SB SB SB SB SB SB SB SB SB SS SB SS BB BB SB SB SB SB S…
BASMJF 4381-151 0 0 2 3489816.28 SB SB SB SB SB SB SB SB SB SB SB SB SB SB SB SB SB BB BB BB BB BB BB SB SB SB SB SB SB SB BB SB SB SB SB SB SB SB SS SS SS SB SB SB SB SB SB SB SB SS SS SS SS SS BB BB BB BB BB SB SB SB SS SB SB SB SB SB SB SB SB SB BB BB BB BB BB BB BB BB SB SB SB SB SB SB SB BB BB BB SB SB SB SS SS SS SS SS SS SB BB SB SB BB BB SB SS SS SS SS SB SB SB SS SS SB BB BB SB SS SS SS …
BASMJF 4381-152 0 0 2 3392065 BB SB SB SB SB SB SB SB SB SB SS SS SS SB SB SB SB SB SB SB SB SB BB SB SB SB SB SB SB SB SB BB BB BB SB SB SS SS SS SS SS SB SB SB SB SB SB SB SB SB SB SS SS SS BB BB BB BB BB BB BB SB SB SS BB SB BB SB BB BB BB BB BB BB BB BB BB BB BB BB SB SB SB SB SB SB SB SS SS SS SS SS SS SB SB SB SB SS SS SS SS SB SB SB SB SB SB SB SB SB SB BB BB SS SS SB BB BB SB BB BB BB SB …
BASMJF 4381-153 0 0 2 2689538 BB BB BB BB BB BB BB BB BB BB BB BB SB SB SB SB SB SS SS SS SS SS SS SB BB BB BB BB SB SB SB SB SB SB SB SB SB SB SB SB SB BB SB SB SB SB BB BB BB BB SB SB SB SB SB SB SB SB SB SB SB SB SB SB SS SS 00 SB SB SB SB SB SB SB SB BB BB BB BB BB SS SB SB BB BB BB BB SS SS SS SB SB SB BB BB BB BB BB BB BB SB SS SS BB BB SB SB SB SB SB SB BB BB BB SB BB BB BB BB SS SS SB SB …
BASMJF 4387-154 0 0 2 1974044 SB SB SB SB SB SS SS SS SS SS SS SS SB SB SB SB SB BB BB BB BB BB SB SB SB SB SB SB SS SS SS SS SS SS SS SS SB SB SB SB SB SB SB BB BB BB BB BB BB BB SB SB SB SB SB SB SB SB SB SB SB SS SB SB SB BB BB BB SS SS SB SB SB SB BB BB BB BB SB SB SB SB SB SB SB SS SS SS SS SS SS SS SS SB SB SB SB SB SB SB SB SB SB BB BB BB SB BB BB BB SB SB SB SB SB BB BB BB BB SB SB SB SS …
BASMJF 4387-155 0 0 2 1368509 SB SB SB SB SB SS SS SS SS SS SS SS SS SS SB SB SB SB SB SB SB SB SB SB SS SS SS SS BB BB BB BB BB BB BB BB BB BB BB BB BB BB BB SB SB SB SB 00 SB SS SB SB SB SB SB SB SB SB SB SS SS SS SS BB SB SB 00 BB SB SB SB SB SB SB SB BB BB BB BB BB SB SB SB BB BB SB SB SB SB SB SB BB BB SB SB SB SB SB SB SB SB BB BB BB 00 SS SS SS SS SS SB SS SS SB SB SS 00 BB SB SS SS SS SS …
BASMJF 4387-156 0 0 2 2442970 SB SB BB BB BB BB BB BB BB BB BB SB SB SB SB SB BB BB BB BB SB SB SB SS SS SS SB SB SB SB SB SB BB BB BB BB SB BB BB BB SB SS SS SB SB SB SB SB SB SB BB BB BB BB SB SB SB SB SB SB SB SB BB SS BB SS 00 SS BB BB BB BB BB BB BB BB BB BB BB BB BB BB BB BB SB SB SB SB SB SB SB SB SB SS SS SS SS SS SS SB SB SB SB BB BB SB SB SB SB SB SB SB SS SB SB SS 00 00 SS SB SB SB SB …
BASMJF 4387-157 0 0 2 4249242 SB BB BB BB BB SB SB SB SS SS SS SS BB SB SS SS SS SS SS SS SS SS SS SB SB SB SB SB SB SB SB BB BB BB BB SB SB SB SS SS SS SS SB BB BB BB BB BB SB SS SS SS SS SS BB BB BB BB BB BB SB SB SB SB SB SB SB SB SB SB SB BB SB SB SB SB SB SB SB SB SB SB SB BB BB BB BB SB SB SB SB SB SB SB SB SB SB SB SB SB SB BB BB BB BB SB SB SB SB SB SB BB SB SB BB SB BB BB BB SB SB SB SB …
BASMJF 4387-158 0 0 2 2075485 BB BB BB BB BB BB BB BB BB BB BB SB SB SB SB SB SB SB SB SB SS SS SS SS SB SB SB SB BB BB BB BB BB BB BB BB SB SB SB SB SB SB SS BB BB SB SB SB SB SB SB SB SB SB BB BB BB BB BB BB SB SB SB SB SB BB BB BB SB SB SB SB BB BB SB SB SB SB SB SB SB SB SB SB SB SB SB SS SS SS SS SS SS SB SB SS SS SS SS SB SB BB BB SB SB BB BB SB SB SB SB SB SB SB SB BB BB BB BB SB SB SB SS …
BASMJF 4388-159 0 0 2 1426468 BB BB BB BB BB SB SB SB SB BB BB BB BB BB BB BB BB BB BB BB BB BB SB SB BB BB BB BB SB SS SS SS SS SS SS SS SB SB SB SB SS SS SS BB BB BB BB BB SB SB SB SB SB SB SB SB SB SB SB SB SS SB SS BB BB SS 00 SS SS SS SB SB SB SB SB SB SB SB SB SB SB SB SB SB SB SB SB SS SS SS SS SS SS SB SB SB SB SB SB SB SS SB SB SB SB SB SB SB SB SB SS BB BB SS SB BB SB SB SB SB SB SS SS …
BASMJF 4388-160 0 0 2 1498375 BB BB BB SB SB SB SB SB SB SB SB SB SB SS SS SS SS SS SS SS SB SB SB BB BB BB BB BB SB SB SB SB SS SS SS SB SB SB SB SS SS BB SB SS SS SS SS SS SS SS SB SB SB SB SB SB SB SB SB SB SB SB SS SS SB SB SB SB SB SB SB BB BB BB BB BB BB BB SB SB SS SS SS SB SB SB SB SB SB SB SB SB SB SB SB SB SS SS SS SS SS BB BB BB BB BB BB BB BB BB BB BB BB SB SB SB SS SS SS SB SB SB SB …
BASMJF 4388-161 0 0 2 1512604 SB BB 00 BB BB BB SB SB SB SB SB SB SB SB SB SB BB BB BB BB SB SB SB BB BB BB BB SB SS 00 SS SS SB SB SB SB SB BB BB BB 00 BB SB SB SB SB BB BB BB BB SB SB SB SB SB SB SB SB SB SB BB BB SS SB SB SB SS SS SB SB SB SB SB SB SB BB BB BB BB BB SS SS SS SB BB BB BB BB BB BB BB SB SB BB SB SB SB SB SB SB SB SB SB SB SB SB SB SS SS SS BB 00 SS SS SB SS SB SB BB SB SB SB SB …
BASMJF 4388-162 0 0 2 1773913 SB SB SB SB SB SB SB SB SB SB SB SB SS SS SS SS SS SS SS SS SS SS SS SS SB SB SB BB SB SB BB BB BB BB BB BB BB BB BB BB BB BB BB SB SB SB SB SB SB SB SB SB SB SB SB SB SB SB SB SB SB SB SS BB BB SB SB SB SB SB SB SB SB SB SB SB SB SB SB SB SS SS SS SS SS SS SS 00 SB SB SB SB BB SB SB SB SB SB SB SS SS SB SB SB SB BB BB BB BB BB SB SB BB SB SB BB BB BB BB BB BB BB SB …
BASMJF 4388-163 0 0 2 1822673 BB BB BB BB BB BB BB BB BB BB BB BB SS SS SB SB SB SB SB SB BB SB SS SS SS SS SB SB SB SB SB SS SB SB SB BB SB SB SB SB SB SB SB SS SS SS SS SS SS SS SB SB SB SB BB BB BB BB BB SB SB SB BB SS SB BB BB SB SB SB SB SB SB SB SB BB BB BB BB BB SB SB SB SB BB BB BB 00 SS SS SS SS SS SB BB BB SB SB SB BB BB SB BB BB BB SB SB SB SB BB SB SS SS SB SB SB SB SB SB SB SB SB SB …
BASMJF 4390-165 0 0 2 1397451 SS SS SS SS SS SS SS SS SS SS SS SS SB SS SS SS SS SS SS SB SB SB BB SS SS SS SS SB SB SB SB SB SB SB SB SB SB SB SB SB BB SB SB SS SS BB BB BB BB BB SB SS SS SS SS SS SS SS SB SB SB SB SB BB SS SB SB SB BB BB BB BB BB BB BB BB BB BB BB BB BB BB BB BB BB BB SB SS SS SS SS SB SB SB SB SB SB SB SB SS SS SS SS SS SS SS SS SS SS SS SB SS SS SS SS SB BB SB SB SB SB SB SS …
BASMJF 4390-166 0 0 2 3091843 BB BB BB BB SB SB SB SB SB SB SB SB SB SB SB SB SB SS SS SS SS SS SB BB BB BB BB BB SS SS SS SS SS SS SS SB SS SS SS SS SS SS BB SB SB SB SB SB SB SB SB SB SB SB SB SB SB SB SB SB SB SB SB BB SS SS SS SB SB SB SB SB SB SB SB SB SB SB SB SB SB SB SB SB SB SB BB BB BB BB SB SS SS SB SB SB SB SB SB SB SS SS SS SS SS SB SS SS SS SS BB SB SB SB SS SS 00 SS SB SB SB SB SB …
BASMJF 4390-167 0 0 2 4326882 SB SS SS SS SS SS SS SS SS SS SS SS BB SB SB SB SB SB SB SB SS SS SS BB SB SB SB SB SB SB SB SS SB SB SB SB SB SB SB SB SB BB SB BB BB BB SB SB SB SB SB SS SS SB SB BB BB BB BB BB BB SB BB BB SS SS SS SB SS SS SS SS SS SS SS SS SS SS SS SB SB SB SB SB SB SB SB SB SB SB SB SB SB SB SB SB SB SB SB SB SB SS SS SB SB SB SB BB BB BB SB SB SS SS SS BB BB BB BB SB SB SB BB …
BASMJF 4402-168 0 0 2 2491452 SB BB BB BB BB SB SB SB SB SB SB BB SB BB BB SB SB SB SB SB BB SB SB SS SB SB SB SB SB SB SB SS SS SS SS SS BB BB BB BB BB SB SB SB SB SS SS SS SS SS SS SS SS SS SS SS SS SS SS SS SB SB SB SB SB SS SS SS BB BB BB BB BB BB BB SB SB SB SB SB SS SS SS SS SS BB BB BB SB SB SS SS SS SB SB SB BB BB BB SB SB BB SB BB BB BB SB SB SB SB SS SB SB SB SS SB BB BB SB SB SB SB SB …
BASMJF 4402-169 0 0 2 1085041 SB SS SS SS SS SB SB SB SB SB SB SB SB BB BB BB BB BB BB BB BB BB BB SS SS SS SS SS SB SB SB SB SS SS SS SS BB BB BB BB SB SB SB SS SS SS SB SB SB SB SB SB SB SB SB SB SB SB SB SB BB BB SS SB SB SB SB SB SS SS SS SS SS SS SS SS SS SS SB SB SB SB SB SB SB SB SS SS SS SS SS SS SS SB SB SS SS SS SS SS SS BB BB BB BB SS BB SB SB SB SS SS SS SB SB SB BB BB SB SS SS SS SS …
BASMJF 4402-170 0 0 2 1306389 SS SB SB BB BB BB BB BB BB BB BB BB SB SB SB SB SB BB BB BB BB BB SB SS SS SS SS SS SB SB BB BB BB BB SB SB SB SB SB SS SS SS SS BB BB SB SB SB SB SS SS SS SS SS SS SS SS SS SS SS SS SB SB SB SB SB SB SB SB SB SB SB SB SB SB SB SB SB SB SB SB SS SS SS SS SS SS BB BB BB BB BB BB SS SS SB SB SB SB SB SB SS SS SB SB SS SS SS SS SS SS BB SB SS SB SB BB BB SB SS SS SS SS …
BASMJF 4402-171 0 0 2 1890058 SB SB BB BB BB BB SB SB SB SB SB SB BB BB SB SB SB SB SB SB 00 SS SS BB SB SB SB SB BB SB SB SB SS SS SS SS BB BB BB BB BB SB SB BB BB BB BB BB BB BB SB SB SB SB SB SB SB SB SB SB SB SB SS SS BB BB BB SB SB SB SB SB SB SB SB SB SB SB SB SB SS SS SS SS SB SB SB 00 SB SB SB SB SB SB SB SB SB SB SB BB BB SB SB SB SB BB SB SB SB SB SB SB SB SB SB SB BB SB SB SB SB SB SB …
BASMJF 4402-172 0 0 2 2880959 SS SS SB SB SB SB SB SB SB SB SB SB SS SS SS SS SS SS SS SS SS SS SS SB SS SS SS SB SS SB SS SB SB SB SB SB BB BB BB BB SB SB BB SB SB SS SS SS SS BB BB BB BB BB SS SS SS SS SS SS SB BB SB BB SS SB SB SB SS SS SS SS SS SS SS SS SS SS SS SS SB SB SB SB SB SB SB 00 SS SS SS SS SB SS SS SS SS SS SS SS SB SB SB SB SB SB SB SS SS SS SB SS SS SB BB SB SB SB SS BB BB BB SB …
BASMJF 4416-174 0 0 2 2368505 BB BB BB BB BB BB BB BB BB BB BB BB BB BB BB BB BB BB SB SB SB SB SS BB SB SB SB SS SB SB SB SS SB SB SB SB SS SS SS SS SB SB BB BB BB SB SB SB SB SB SS SS SS SS SB SB SB SB SB SB SB BB SS BB SS SS SS SS SB SB SB SB BB BB BB BB BB BB SB SB SB SB SB SB BB SB SB BB BB BB BB SB SB SB BB BB BB BB BB BB SB SS SB BB BB SS SB BB BB BB BB SB SB SB SB SS SS SS SS SB SB SB SB …
BASMJF 4416-176 0 0 2 1786801 SB SB SB SB BB BB BB SB SB SB SB SB BB SB SB SB SB SB SB SB BB BB BB BB SB SB SB SS SS SS SS SS SS SS SS SS BB BB BB SB SB BB SB BB BB SB SB SB SS SS SS SS SB SB SS SS SS SS SS SB SB SB BB SB BB BB BB BB SS SS SS SS SS SS SS SS SS SS SS SS SS SS SS SS SS SS SS SS SS SS SS SS SS SB SB SB SB SB SB SB SB BB SB SB SB SB SB SS SS SS SB SB SB SB SB BB BB BB BB SS SS SS SS …
BASMJF 4416-177 0 0 2 3623833 SS SS SB SB SB SB SB SS SS SS SS SS BB SB SB SB SB SB SB SB SB BB BB SS SB SB BB BB SB SB SB SB SS SS SS SS BB SB SB SB SB SB SB BB BB BB BB BB BB BB BB BB BB BB BB BB BB BB BB BB BB SB BB SB SB BB SB SB SS SS SS SS SS SS SB SB SB SB BB BB SB SB SB SB SB SB SB BB BB BB SB SB SS SB SB SB SS SS SS SB SB SS SS SB SB BB SB SB SB SB BB SS SB SB BB BB SB SB SB SS SS SS SB …
BASMJF 4427-178 0 0 2 2256029.01 SB SB SB SB SB SB SB SB SB SB SB SB SS SB SB SB SB SB SB SB BB BB BB SS SS SB SB BB SS SS SS SS SS SS SB SB SB SB SB SB SB SB SB BB BB BB BB BB BB BB BB BB BB BB SB SB SB SS SS SS SS SS SS BB SS SS SS SS SS SS SS SS SB SB SB SB SB SB SB SS SB SB SB BB SB SB SB BB BB SB SB SB SB BB BB BB BB BB BB SB SS SS SS SB BB SS SB SB SB SB SB SB SB SB SB SB SB SB SB SB SB SB …
BASMJF 4427-179 0 0 2 4498434.54 SB SB SB SB SB SB SB SB SB SB SB SB BB BB SB SB SB SB SB SB SB SB BB BB BB BB BB BB SS SS SS SS SB SB SB SB SB SS SS SS SS SB SS SB SB SB SB SB SB SB BB BB BB BB SB SB SB SB SB SB SB SS BB SB SB BB SB BB SB SB SB SB SS SS SS SS SS SS SS SS SS SS SS BB BB BB BB SB SB SB SB SB SB SB SB SB SB SB SB BB BB SB BB SB SB SB BB BB BB BB SS SB SB SB SB BB BB SB SB SS SS SS …
BASMJF 4427-180 0 0 2 754247.97 SB SB SB SB BB BB BB BB BB BB BB BB SS SS SS SS SS SS SS SS BB BB BB BB BB BB BB SB BB BB BB BB SS SS SS SS BB BB BB BB BB BB SB SB SB SB SB SB SB SB SS SS SS SS SB SB SB SB SB SB SB SB BB SS BB BB SB SB SB SB SB SB SB SB SB SB SB SB SB SB SS SS SS SB SB SB SB SS SB SB SB SB SB BB BB BB BB BB BB SB SB SS SS BB BB SB SS SB SB SB SS SB SB SS SS SB SB SB SB SB SB SS S…
BASMJF 4427-181 0 0 2 1518735.29 SS SB SB SB SB BB BB BB BB BB BB BB SB SB SB SB SB SB SB SB BB BB BB BB BB BB SB SS SB SB SB SB BB BB BB BB SS SB SB SB SB BB BB BB BB BB BB BB BB SB SB SB SB SB SB SB SB SB SB SB SS SS SB BB SS SS SS SS BB BB BB BB SB SB SB SS SS SS SS SS SB SB SB SS SS SS SS SB SB SB SB SB SB SB SS SS SS SS SS SS SS BB BB SB SB BB SB SB SB SB SB SS SS SS BB SB BB SB BB SS SS SS …
BASMJF 4427-182 0 0 2 2380569.82 SB SB SB SB SB BB BB SB SB SB SB SB SB SB SB SB SB SS SS SS SB SB SB SB SB BB BB SB SB SS SS SB SB SB SB BB SB SB BB BB SB BB SB BB BB BB BB BB BB BB SB SB SB SB BB BB BB BB BB BB SB SB BB SB SS SB SB SB BB BB BB BB BB BB BB BB BB BB BB BB BB BB BB BB SB SB SB BB BB BB SB SB SB SB SB SB SB SB SB SB SB SB SS SS SB SB SS SS SS SS SS SB SB SB SS SS SS SS SS BB BB SB …
BASMJF 4428-183 0 0 2 3481026.18 SB BB BB SB SB SB SB SB SB SB SB SS SB BB BB BB BB BB BB BB BB BB BB SS SS SS SS SS BB BB BB BB BB BB BB BB SB SB SB SB SS SB SS SS SS SS SS SS SB SB SB SB SB SB SS SS SS SS SS SS SS SB SB SB SB SB SB SB SB SB SB SB SB SB SB SB SB SB SB SB SB SB SB SS SS SB SB SB SB SB SB SB SS SB SB SB SB SB SB SB SB SB SB BB BB BB SB SB SB SB SB BB BB BB BB BB BB BB BB BB BB BB …
BASMJF 4428-184 0 0 2 2927584.99 SB SS SS SS SS SS SS SS SB SB SB SB SB SB SB SB SB SB SB SB BB SB SS BB SB SB SB SB SS SS BB BB SB SB SB SB SB SS SS SB SB SB SB SB SB SS SS SS SS SS SB SB SB SB SB SB SS SS SS SS SS SS SB SB SB BB SB SB SB SB SB BB BB BB BB BB BB BB BB BB SB SB SB BB BB BB BB SB SB SB SB SS SS SS SS SS SS SS SS SS SS BB SB SB SS SB SB SS SS SS SS SS SS SB BB SS SS SS SS SB SB SB …
BASMJF 4428-185 0 0 2 2844203.56 SB SB SB SB BB BB BB BB SB SB SB SB SB SB SS SS SS SB SB SB SB SB BB BB SB SB SB SS SB SB SB SB SS SS SS SS BB BB SB SB SB SB SB SB SB SB SB SB SB SB SB SB SB SB BB BB BB BB BB BB SS SS BB SB SB SB SS SS SB SS SS SS SS SS SS SS SS SS SS SB SB SB SB SB SB BB SB SB SB SB SB SB SS SB SB SB SB SB SB SB SB SB SB SB SS SB SB SB SB SB SB SB SB SB SB BB BB SB SB SB SB SB …
BASMJF 4428-186 0 0 2 3185999 BB BB BB BB BB BB SS SS SS SS SS SS SB SB SB SB SS SS SS SS SB SB SB SB SB SB SB SS SB SB SB SB SB SB SB SS SB SB SB SB SB SS SB SB SB BB SB SB SB SB BB SB SB SB BB BB BB BB SB SB SB SS BB SS BB SB SB SB BB BB BB BB BB BB SB SB SB SB SB SB BB BB BB BB BB BB BB SS SB SB SB SB SB BB BB BB BB BB BB BB BB SB SB BB SB SS SS SS SS SS SB SS SS SS SB SB BB BB BB SS SS SB SB …
BASMJF 4428-187 0 0 2 1212183 SB BB BB BB SS SS SS SS SS SB SB BB SS SS SB SB SB SB SB SB SS SS SS SB SB SB SB SB SS SS SS SS SS SS SB SB BB BB BB BB BB BB SB SS SS SS SS SS SS SB SB SB SB SB SS SS SS BB BB BB BB BB BB SB BB BB BB BB SB SB SB SB SB SB SB SB SB SB SB SB SB SB SB SS SS SS SS SS SS SS SB SB SB SB SB SB SB SB SB SB SB SB SB SB SB SS SB SB SB SB SB SB SB SB SB SB SB SB SB SS SS SS SS …
BASMJF 4437-189 0 0 2 3669865 BB BB BB BB BB BB BB SB SB SB SB SB SS SB BB BB BB BB BB BB BB BB BB SB SB SB SS SS BB BB SB SB SB SB SB SS SS SS SS SS SS SB BB SB SB SB SS SS SB SB SB SB SB SB SB BB BB BB BB BB BB SS BB SB SS SS SB SB SS SS SS SB BB BB BB BB BB BB BB SS BB BB BB SB SS SS SS SB SB BB SB SB SB SB SB SB SB SB SB SB SS BB SB SS SS BB BB BB BB BB SB SB SB SB BB SB BB SB SB SB SB SB SB …
BASMJF 4437-190 0 0 2 4117053 BB BB BB BB BB BB BB BB BB BB BB SB SS SB SB SB SB SB SB SB BB BB BB SB SB SB SB SB SB SB BB BB BB BB BB BB SB SB SB SS SS SB SB SB SB SB SB SB SB SB SB SB SB SB BB BB BB BB BB BB BB BB BB SB 00 BB SB SB SB SB SB SB SB SB SB BB BB BB BB SB SB SB SB SS SS SS SS SB SB SB SB SB BB SB SB SB SB SB SB SB SS SS SS SB SB SB SB SB SB SB SS SB SB SB SB SB SS SS SS SB SB BB SB …
BASMJF 4452-194 0 0 2 3413835 SB BB BB BB BB BB BB BB BB BB BB BB BB BB BB BB BB BB BB BB BB BB BB BB BB BB BB SB SS SS SS SS SB SB SB SB SS SS SS SS SS SB SB SS SS SB SB SB SB SB SB SB SB SB SS SS SS SS SS SS SB BB BB BB SS SS SS SS BB BB BB BB BB BB BB BB BB BB BB BB SB SB SB SS SS SS SS BB BB BB BB BB BB BB SB SB SB SB SB BB BB SB SB BB BB SB SS SS SS SS SS SB SB SB BB SS BB SB SB SB SB SB SS …
BASMJF 4452-195 0 0 2 4488631 SB SB SB SB BB BB SB SS SS SS SS SS SB SB SB SB BB BB BB BB BB BB BB SB SS SS SS SS SS SS SS SS SB SB SB BB SB SB SB SB SS SS SS BB BB BB BB BB BB BB SB SB SS SS SS SS SS SS SS SS SS SB SS BB SS SB SB SB SB SB SB SB SB SB SB SB SB SB SB SB SB SB SB SB SB SB SB BB BB BB BB BB BB SB SB SB SS SS SS SS SS SS SS BB BB SS SB SB SS SS SS BB BB SB SB SS SS SS SS SB SB SB SB …
BASMJF 4452-196 0 0 2 1626986.49 BB BB BB BB SB SB SB BB BB BB BB BB SB BB BB BB BB BB BB BB BB BB BB BB SB SB SB SB SB SB SB SS SS SS SS SS SB SB SB SB SB SB SB SS SS SS SS SS SS SB SB SB SB SB BB SB SB SB SB SB SB SB BB SB SB SB SB SB SS SS SS SS SS SS SS SB SB SB SB SB SB SB SB SS SS SS SS SS SS SS SS SS SS SB SB SB SB SB SB SB SB SB SB BB BB SB SB SS SS SS SB SB SB SB BB SS SS SB BB SB SB BB …
BASMJF 4452-198 0 0 2 3028880.16 SB SB SB SB SB BB BB BB BB BB BB BB SB SB SB SB SB SB SB SB BB BB SB SB SB SB BB BB SB BB BB BB BB BB BB BB BB BB BB SB SS SS SS BB BB SB SB SB SS SS SS SS SS SS SS SS SS SS SS SS SS SB BB BB SS SS SS SS SB SB SB SB SB SB SB SB SB SB SB SB SS SS SS BB BB BB BB SB SB SB SB SS SS SB SB SB SB SB SB BB BB SB SB BB BB SB SB SB SB SB SB SS SS SS SS SB BB SB SB SB SB SB …
BASMJF 4454-199 0 0 2 2020779.36 SB BB BB BB BB BB BB BB BB BB BB SB SB SS SS SS SB SB SB SB SB SB BB SB SB SB SB SB SB SB SB SB SB SB SB SB SB SB SB SB SB SB SB SB SB BB BB BB BB BB BB BB BB BB SB SB SB SB SB SB SS SS BB SS BB BB SB SB SB SB SB SB BB BB BB SB SB SB SB SB SB SB SB SS SS SS SS BB BB BB SB SB SB SB SS SS SS SS SS SS SS BB SB SS SS BB BB BB BB BB SB SB SB SB SB SB SB SB SB SS SS SS …
BASMJF 4454-201 0 0 2 857983.22 SB BB BB SB SB SB SB BB BB BB BB BB SS SS SS SS SS SS SS SS SS SS SB SS SS SS SS SB BB BB BB BB BB BB BB BB SB SB BB BB BB BB BB SB SB SS SS SS SS SS SS SS BB BB SB SB SB SB SB SB SB SS SB SB SB SB SS SS SB SB SB SS SS SS SS SB SB SB SB SB SS SS SS SS SS SS SS BB BB BB BB BB BB SB SB SB SB SB SB BB BB SB SS BB BB SS SB SB SB SB SB SB SB SB SS SB SB SB BB SB SB SB S…
BASMJF 4454-202 0 0 2 1148621.3 BB BB BB BB BB BB BB BB BB BB BB SB SB SB SB SS SS SS SS SS SS SS SS BB SB SB SB SB BB BB BB BB SB SB SB SB SS SS SS SS SB SB SB SB SB SB SB SB SS SS SB SB SB SB SB SB SB BB BB BB BB SS 00 SS 00 00 00 00 SB SB SB SB SB SB BB BB BB BB SB SB SS SS SS SS SS SS SS BB BB BB SB SB SB SB SS SB SB SB SB SB SB BB BB BB BB SB SB SB SB SB BB SB SB SB SB BB BB BB BB BB BB BB B…
BASMJF 4454-203 0 0 2 1095342.31 SB SB SB SB SB SB SS SB SB SB SB SB SB SB SB SB SB SB SS SS SS SS SS SB BB BB BB BB SB SB SB SB SB SB SB SB SB SB SB SB BB SB SB SB SB SB SB SB SB SB SB SB SB SB SB SS SS SS SS SS SS SB SB SB SB SB BB SB SS SS SS SB SB SB SB BB BB BB BB BB SB SB SB SB SB SB SB SS SS SS SS SS SS SB SB SB SB SB SB SB SB SB SB SS SS SB SB SB SB SS SB SB SB BB BB SS SS SS SS BB BB SB …
BASMJF 4469-208 0 0 2 3312191 SB SS SS SS SS SB SB SB SB SB SB BB SS SB SB SB SB SB SB SB SB SS SS SB SB SB SB SB SB SB SB SB SB SB SB SB SS SS SS SB SB SB SB SB SB SB SB SB SB BB SB SB SS SS SS SS SS SS SB SB BB BB SS SB SB SB SB SB BB BB SB SB SB SB SB SB SB SB SB SB BB BB BB BB BB BB BB SS SS SS SS SS SS BB BB BB BB BB BB BB BB SB SS BB BB SB BB BB BB BB SB BB BB BB BB SB SB SB SB SB SB SB SB …
BASMJF 4480-209 0 0 2 1740645 BB BB BB SB SB SB SB SB SB BB BB BB SS SS SS SS SS SS SS SS SS SB SB SB SB SB BB BB BB SB SS SS SS SS SS SB BB BB BB SB SB BB SB SB SB SB SB SB SS SS SS SS SS SS SB SB SB SB SB SB SB SB BB SB SB SB SB SB SB SB SB SB SB SB SS SS SS SS SS SS SS SB SB SB SB SB SB BB BB BB BB BB SB SB SB SB SB SB SB SB SS SB SB BB BB SB BB BB BB SB BB SB SB SB SB SB BB SB SB SB SB SS SS …
BASMJF 4480-210 0 0 2 3248185 SS SS SS SS SB SB SB SB SB SB SB SS BB SB SB SB SB SS SS SS BB SB SB BB BB BB SB SB SS SS SB SB SB SB SB SB SS SS SS SS SS BB SB BB BB BB BB BB BB BB BB SB SB SB SB SB SB SB SB SB SB SS BB BB SS SS SS SS SB SB SS SS SS SS SS SS SS SS SS SB SB SB SB SS SS SS SS SB SB SB SB BB BB SS SS SS SB SB SB SB SB BB BB BB BB BB SB SB SB SB BB SS SS SS SB SB SB SB SB SB SB SB SB …
BASMJF 4480-212 0 0 2 2433323 BB BB BB BB BB BB BB BB BB BB BB SB SS SB SB SB SB SB SB SB BB SB SB BB SB SB SB SB BB SB SB SB SS SS SS SS BB BB BB BB BB BB BB SB SB SB SB SB SB SB SB SB SS SS SB BB BB BB BB BB BB BB BB SB SB SB SB SB SB SB SB SB SB SB SB SB SB SB SB BB SS SS SS SS SS SS SS BB BB BB BB BB SB SS SS SS SS SS SS SS SB SS SS BB BB SS BB BB BB BB SS SS SS SS BB SB SB SB SB BB BB BB BB …
BASMJF 4480-213 0 0 2 4106268 SB SB SB SB SB SB SB SB SB SS SS SS SS SS SS SS SS SS SS SS SS SS SB SB SB SB SB SB SB SB SB SB SB SB SB SB SS SS SS SB BB BB SB SB SB SB SB SB SB SB BB BB BB BB SB SB SB SB SB SB SB SS SS SB SB SB SB SB SB SB SB SB SB SB SB SB SB SB SB SB BB BB BB BB BB BB BB SB SB SB SB SB SB BB BB BB BB BB BB BB SS SB SB BB BB BB BB BB BB BB BB SS SS SS SB SS SS BB BB BB BB BB SB …
BASMJF 4482-214 0 0 2 3183064 BB BB BB BB BB SB SB SB SB SB BB BB SS SS SB SB SB SB SB SB BB SB BB SB SS SS SB SB SB SB SS SS SS SS SS SS SS SS SS SS SS SS SS BB BB SB SB SB SB SB SB SB BB BB SB SB SB SB SB SB SB BB SS SB BB BB BB BB BB BB BB BB BB BB BB SB SB SB SB SB BB BB BB BB BB SB SB BB BB BB BB BB BB SB SB SB SB SB SB BB BB SB SB BB BB SB SB SB SB SB SB SB SB SB SS SB BB SB SB SS SS SS SS …
BASMJF 4482-215 0 0 2 2756539.35 SS SB SB SB SB BB BB BB BB BB BB BB SB BB BB BB BB BB BB BB BB BB BB SB SB SB SS SS BB SB SB SB SB SB SB SB BB BB BB SB SS SS SS SS SS SS SS SS SS SB SB SB SB SB SB SB SB SB SB SB SB SB SB BB SS SS SS SS BB BB BB BB BB BB BB BB BB BB BB BB SB SB SB SB SB SB SB BB BB BB BB BB SB SS SS SS SS SS SS SS SS SB SB SB BB SB BB BB BB BB SB SB SB SB BB SB SB SS SS SB SB SB …
BASMJF 4482-216 0 0 2 2471889.46 SS SS SS SS SS SS SS SS SS SS SS SS SB SB SB SB SS SS SS SS SS SS SS SS SS SS SS SS SS BB BB BB BB BB BB BB BB BB BB BB BB BB BB SB SB SB SB SB SS SS SS SS SS SS SS SS SS SS SS SS SS SS SB SS BB SB SB SS SB SB SB SB SB SB SB BB BB BB BB BB SB SB SB SB SB SB SB SB SB SB SB SB SB SB SB SS SS SS SS SS SS BB SB SB SB SS SS SS SS SS SB BB BB BB BB SS SS SS SS SB SB SB …
BASMJF 4482-217 0 0 2 3703263.3 SB SB SB SB SS SS SS SS SS SS SS SS SB SB BB BB BB BB BB BB SS SS SB BB SB SB SB SB SB SB SB BB SB SB SB SB SS SS SS SS SS SS SS SS SS SS SS SS SS SS SB SB SB SB SB SB SB SB SB SB SB BB SS BB SS SB SB SB SB SB SB SB SB SB SB BB BB BB BB BB SS SS SS SS SB SB SB SB SB SB SB SS SS SB SB SB BB BB BB BB BB SB SB BB BB SB SB SB SB SB BB SB SB BB BB SB SB BB BB SS SS SS S…
BASMJF 4482-218 0 0 2 4155944.83 SB SB SB SB SB SB SS SS SB SB SB SB BB SB SB SS SS SS SS SS SS SS SS SS SS SS SS SS SB SB SB SB SB SB SB SS BB SB SS SS SS SB SB BB BB BB BB BB BB BB SB SS SS SS SB SB SB SB SB SB SS SS BB BB SS SS SS SS SS SS SS SB SB SB SB SS SS SS SS SS SB SB SB SB SB SB SB SS SS SS SS SS SS SB SS SS SS SS SS SB BB SS SB SB SB SB SB SB SB SB SB SB SB SB SB BB SB SB SS SB SB BB …
BASMJF 4483-219 0 0 2 1567228.57 SS SS SS SS SS SS SB SB BB BB BB BB SB SB SB SB SB SB BB BB BB BB BB SS SS SS SS SB SS SB SB SB SB SB SB SB BB BB BB BB BB BB BB SB SB SB SS SS SS SS SB SB BB BB SB SB SB SB SB SB SB BB SB SB SB BB SS SS SB SB SB SB SB SB SB SS SS SS SB SB SS SS SS SS SS BB BB BB BB BB BB BB BB BB BB BB BB BB BB SB SS BB BB BB BB SB SB SB SB SB SB SB SB SB BB SS SS SS SS SS SS SS …
BASMJF 4483-221 0 0 2 3352821.34 BB SB SB SB SB SB SB SB SS SS SS SS BB BB BB BB SB SB SB SB SB SB SB SB SB SB SB SS SB SB SB SB SB SB SB SB SB SB SB SB SB SB SB BB BB BB BB BB BB BB BB BB BB BB SS SS SS SS SS SS SB SB BB BB SS SS SS SS BB BB BB BB BB BB BB BB BB BB BB BB SB SB SB SB SB SB SB BB BB BB BB BB BB BB BB BB BB BB BB SB SB SB BB SB SB SB SB SB SB SB BB BB BB SB SS BB SB SB SB SS SS SS …
BASMJF 4483-222 0 0 2 3668644.86 SS SS SS SS SS SS SS SS SS SS SS SS SS SS SB SB SB SB SS SS SS SS SS SS SS SB SB BB BB BB BB BB SB SB SB SB BB BB BB BB SB SB SS BB BB BB BB BB SB SS SS SB SB SB SB SB SB SB SB SB SB SB SS SS 00 BB BB BB SB SB SB BB BB BB BB BB BB BB BB BB BB BB BB BB BB BB BB BB BB BB BB BB BB SS SS SB SB SB SB SB SB SB SB SB SB BB BB SB SB SB BB SS SS SS SS SB SB SB SB BB BB BB …
BASMJF 4483-223 0 0 2 2466158.78 SS SS SS SS SB BB BB SB SB SB SB SB SB BB BB BB BB BB BB BB BB BB SB SB BB BB SB SB SB SB SS SS SS SS SS SS BB BB BB BB SB SB SS SB SB SB SB SB BB SB SB SB SB SB BB BB BB SB SB SB SB SS SB SB SB SS SS SS BB BB BB BB BB BB SB SB SB SB SB SB SB SB SB SB SB SB SB SB SB SB SB SB SB BB SB SB SB SB SB SB SB SS SB SB SB SS SS SS SS SS SB SB SB SB SB SS SS SB SB SB SB SB …
BASMJF 4484-224 0 0 2 3203861.84 BB BB BB BB BB SB SB SS SS SS SS SS BB BB BB BB SB SB SB SB SB SB BB SB SB SB SB SB SS SB SB SB SB SB SS SS SB SB SB SB BB BB BB BB BB BB BB BB SB SB SS SS SS SS SS SS SS SS SS SS SS SS SB SB SB SB SB SS SB SB SB SB SB SB SB SB SB SB SB SB BB BB BB SB SB SB SB SS SS SS SS SS SS SB SB SB SB SB SB BB BB SB SB SB BB SB SB SB SB SB SB SB SB SS SS SB SB SB SB SB SB SB …
BASMJF 4484-225 0 0 2 2957922.39 SB SS SS SS SS SS SS SB SB SB SB BB SB SB SB SB SB SB SB SB BB SB SB BB SB SB SS SS BB BB BB BB SB SB SB SB SB SB SB SB SB SB SS BB BB BB BB BB SB SS SS SB SB SB BB BB BB SB SB SB SB SS BB SB SS SB SB BB SB SB SB BB BB BB BB BB BB BB BB BB SB SB SB SB SB SB SB BB BB BB BB BB BB SB SB BB BB BB BB BB BB SB SB SS SS SS SS SS SS SS SB SB SB SB SB SB BB BB BB 00 00 BB …
BASMJF 4484-226 0 0 2 2196611.27 BB BB BB BB BB BB SB SB SB SB SB BB SB SB SB SB BB BB BB BB SB SS SS SB SB SB BB BB SB SB SB SB SB SB SB SB SB SB SB SB BB BB BB SB SB SB SB SB SS SS SB SS SS SB SB BB BB BB BB BB BB BB BB SB SS SB SB SB BB BB BB BB BB BB BB BB BB BB BB BB SS SS SS SS SB SB SB BB BB BB BB BB BB SB SB BB BB BB BB BB BB BB SB SS SS SB SB BB BB BB SB BB BB BB SS SB SB SS SS BB BB BB …
BASMJF 4484-227 0 0 2 1950050.74 SS SB SB SB SB SB SB SB SB SB SB SS SS SS SS SS SS SS SS SS SS SS SS BB SB SB SB SB SS SS SS SS SB SB SB SB SB SB SB SB SB SB BB SS SS SS SS SS SS SS SB SB SB SB SS SS SS SS SB SB BB BB SB SB SB BB BB BB SS SS 00 SS SB SB SB SB SB SB SB SB SB SB SB SB SB SB SB SB SB SB SB SS SS SS SB SS SS SS SS SS SS SB SB SB SB BB BB SB SB SB SB SB SB SB SB SB SB SB SB SB SB BB …
BASMJF 4498-228 0 0 2 3445212 BB BB BB BB BB BB BB BB BB BB BB SB SB SB SB SB SB SB SB SB SB SB SB SS SS SS SS SB SS SS SS SS BB BB BB BB BB BB SB SB SB SB SB SS SS SS SS SS SB SB BB SB SB SB SS SS SS SS SS SS SS SS BB SB SB SB SB SB SB SB SB SB SB SB SB SB SB SB SB SB SB SB SB SB SB SB BB SB SB SB SB SB SB SS SB SB SB SB SB BB BB SS SS SB SB BB BB SB SB SB BB BB BB SB SB SB SS SS SS SB SB SB SB …
BASMJF 4498-229 0 0 2 3209041.15 SS SS SS SS SS SS SS SS SS SB SB SB SB SB SB SB SB SB SB SB SB SB SB SB SB SB SB SB SB SB SB SB BB BB BB BB SB SB SB SB SB BB SB BB BB BB BB BB SB SB BB BB BB BB SB SB SB BB BB BB BB BB SS SB SB BB BB BB SB SB SB SB SB SB SB BB BB BB BB BB SS SS SB SB SB SB SB BB BB BB BB BB BB SB SB SB SS SS SS SB SB SB BB SB SB BB BB SB SB SB SB SB SB SB BB SS SS SB SB SB SB SS …
BASMJF 4498-230 0 0 2 1732510 SB BB BB SB SB SB SB SB SB SB SB SB SB SB SB SB SB SB SB SB SB SB SB BB BB BB BB BB BB BB BB BB SS SS SS SS BB BB SB SB SS SB SB SB SB SB SB SB SS SS SS SS SS SS SB SB SB SB BB BB BB SB BB SB BB BB BB BB SB SB SB SB SB SB SB SB SB SB SB SB SB SB SB SB SB SB SB SB SB SB SB BB BB BB BB BB SB SB SB SB SS SS SB SB SB SB SB BB BB BB BB BB SB SB SS SB SB SB SB BB BB BB BB …
BASMJF 4498-231 0 0 2 2368284 BB BB BB BB BB BB BB BB BB BB BB BB SB SB SB SB SS SS SS SS SS SS SS SB SB SB SB SB SB SB SB SB SB SB SB SB SB SB SB SB SB BB SB BB BB BB BB BB BB BB BB BB BB BB SS SS SS SS SS SS SS SS BB SB BB BB SB SB SB SB SB SB BB BB BB BB BB BB BB SB SB SB SB SB SB SB SB BB BB BB BB BB BB BB BB BB BB BB BB BB SB SS SS SS SS SB SB SS SS SS SB BB BB BB BB SB SB BB BB SB SB SB SB …
BASMJF 4498-232 0 0 2 3052889 BB BB BB BB BB BB BB BB BB BB BB BB BB SB SB SB SB SB SB SB SS SS SS BB SS SS SS SS SS SS SS SS SB SB SB SB SB SB SB SB SB BB SB SB SB SB SB SB SB SB SB SB SB SB SS SS SS SS SB BB BB BB SS SB SB BB BB BB BB BB BB BB BB BB BB SB SB SB SB SB SS SS SS SS SS SB SB SS SS SS SB SB SB SB SB SB SB SB SB SB SB BB BB SB SB SS SS SB SB BB SB 00 SB BB BB SS SS SS SS SB SB SS SS …
BASMJF 4500-233 0 0 2 3226499.99 SB SB SB SB SB SB SB SB SB SB SB SB SS SS SS SS SB SB SB SB SB SB BB SB BB BB BB BB SB SB SB SB SB SB SB SB SS SS SS SS SB SB SB SS SS SS SS SS SS SS SS SS SS SS SS SS SS SS SS SS SB SB BB SS BB BB BB BB SB SB SB SB SB SB SB BB BB BB BB SB BB BB BB SB SB SB SB SB SB SB SB SB SB BB BB BB BB BB BB BB BB SB SS SB SB BB BB BB BB BB SB BB SB BB BB SB SS SS SB SB SB SB …
BASMJF 4500-234 0 0 2 3455671.03 BB BB BB BB BB BB SB BB BB BB BB SS SS BB BB BB BB BB SB SB BB BB BB SB SS SS SS SS SS SS SB SB SB SB SB SB SB SB SS SS SS SB SB SB SB BB BB BB BB BB SB SB SS 00 BB BB BB BB BB BB BB BB SS 00 BB SS SS SS BB BB BB BB BB BB BB BB BB BB BB SS SB BB BB SB SB SB SB SB SB SB SB SB SB SS SB SS SS SS SS SB SB SB SB SB SB BB BB SB SB SB BB SB SS SS SB BB SB SB SB SS SS SB …
BASMJF 4500-235 0 0 2 2641638.1 SS SS SS SS SS SS SS SS SS SS SS SS SB SB SB SB SB SB SB SB SB SB SB SB SB SB SB SB SS SS SB SB SB SB SB SB SS SS SS SS SB SB SB SB SB BB BB BB SB SB SB SB SB SB SB BB BB BB BB BB BB SB SS SB SB SB SB SS SB SB SB SB SB SB SB SB SB SB SB BB SB SB SB SB BB BB BB BB BB BB BB BB BB SS SB SB SB SB SB SS SB SB SB BB BB SB SB SS SS SS SB BB SB BB BB BB BB BB BB SS SB BB B…
BASMJF 4500-236 0 0 2 2643739.43 SB SB SB SB SB SS SS SB SB SB SB SB SB SB SS SS SB SB SB SB SS SS SS SB SS SS SS SS BB BB SB SB SB SB SB BB SS SB SB SB SB SB BB SB SB SB SB SB SB SB BB BB BB BB SB SB SB SB BB BB BB BB SB SB SB SB SB SB SS SS SS SS SS SS SS SB SB SB SB SB SB SB SB BB BB BB BB SB SB SB SB SS SS SB SB SB SS SS SS SB SB SB SB BB BB SS SB SB SB SB SB BB BB SB SB SB SB SB SB BB BB BB …
BASMJF 4512-237 0 0 2 1191499.96 SB SB SB SB SB SS SS SS SS SS SS SS BB BB BB BB BB SB SB SB SB SB SB SB SB BB BB BB SS SS SS SS SB SB SB SB SS SS SB SB SB SB SB BB BB BB BB BB SB SB SB SB SB SB BB SB SB SB SB SB SB SB SS SB SB SB BB BB BB BB BB BB BB BB SB SB SB SB SB SB SB SB SB SB SB SB SB SB SB SB BB BB SB SB SB SB SS SS SS SS SS BB BB BB BB SB SB BB BB BB SS BB BB BB SB SS SS SB SB BB BB BB …
BASMJF 4512-239 0 0 2 3266752.75 BB BB BB BB BB SB SB SB SB SB SS SS SB SB SB SB SS SS SS SS SS SS SS SB BB BB BB SB SB SB BB BB SB SB SS SS BB BB BB BB BB BB BB BB BB SB SB SB SB SB SB SB SB SB SB SB SB SB SB SB SS SS SB BB SS SS SS SS SB SB SB SB SB SB SB SB SB SB SB SS SB SB SB SS SS SS SS SS SS SB SB SB SB SB SB SB SB SB SB SB SB BB BB SB BB SS SS SB SB SB SB BB SB SB SB SB SB SB SB BB BB SB …
BASMJF 4512-240 0 0 2 3673383.57 BB BB BB BB BB BB SB SB SB SB SB SB BB BB BB BB BB BB BB BB SB SB SB BB BB BB BB BB SB SS SS SS SB SB SB SB SB SB SB SB SB SB BB BB BB BB BB BB BB BB BB BB BB BB BB BB BB BB BB BB BB BB SB BB SS SS SS SS SB SB SB SB SB SB SB SS SS SS SS SB SS SB SB SB SB SB BB BB BB BB SB SS SS SB SB SB SB SB SB SS SS SB SB SB BB SB SB SB SB SS SB SB SS SS BB SB SB SB SB SB SB SS …
BASMJF 4514-243 0 0 2 2257699.85 BB SB SB SB SB SB SB SB SB BB BB BB BB SB SB SB SB SB SB SB BB SB SB SB SS SS SS BB BB SB SB SS SS SS SB SB SS SS SS SS SS SS SB SB SB SS SS SS SS SS SS SS SS SS SS SS SS SS SS SS SS SS SS BB SS SB SB SB SB SB SB SS SS SS SS SS SS SS SS SS SB SB SB SB SB SB SB SB BB BB BB BB SB SB BB BB BB BB BB BB SB BB BB SB SB SB SB SB SB SB BB SB SB SB SB SB SB SB SB SB SB SB …
BASMJF 4514-245 0 0 2 3923413.52 SB SB SS SS SS SS SS SS SS SB BB BB SB SB SB SB SB SB SB SB BB SS SS SB SS SS SS SS SB SB SB SS SS SS SS SS SS SS SS SS SS SS BB SB SB SB SB SB SS SS SB SB SB SB SS SS SS SS SS SS SS SS SB BB SS SB SB SB SB SB SB SB SB SB SB SS SS SS SS SS BB BB BB SB SB SB SB BB BB BB BB BB SB SB BB BB BB BB BB BB SB SB SB BB BB SB SB SB SB SB SB SB SB SS SS SB SB SB BB SB SB SB …
BASMJF 4514-246 0 0 2 2631798.83 SB BB BB BB BB BB SB SB SB SB SB SS BB BB SB SB SS SS SS SS SS SS SS SB SS SS SS SB SB SB SB SB SB SB SB SB SS SS SS SS SS SS SB SS SS SB SB SB SB SB SB SB SB SB BB BB BB BB BB BB BB BB SS BB SS SS SS SS SB SB BB BB BB BB BB BB BB BB BB SB SS SS SS SS SS SS SS SB SB SB SB SS SS SS SS SB SB SB SB SB SB BB BB SB SB BB SB SB SB SB SB SS SS SB SB BB SB SB SB SB SB SB …
BASMJF 4529-247 0 0 2 1914395.91 SB SB SB SB SB SB SS SS SS SS SS SS SB SB SB SB SS SS SS SS SB SB SB SB SB SB SB BB SB SB SB SB SB SB SS SS SB SB SB SB SB BB SB SB SB SB SB SB SB SB SB SB SB SB BB BB BB SB SB SB SB SB BB SB SB 00 SB SB SB SB SS SS SS SS SS SS SS SS SS SS SB SB SB SS SS SB SB SB SB SB BB BB SB SS SS SB SB SB SB SB SB SS SB BB BB SB SB SB SB SB SB SB SB SS SB SB SB BB BB SB SB SS …
BASMJF 4529-248 0 0 2 1572241.75 SB SB SB SB SS SS SS SS SS SS SS SS BB BB BB BB SB SB SB SB SB SB BB SB BB BB BB BB SB SB BB BB BB BB BB BB SS SS SS SS SS SS SS BB BB BB BB BB BB BB BB SB SB SB SS SB SB SB SB SB SB SB SS BB SS SB SB SB SB SB SB SB SB SB SB SB SB SB SB SS SS SS SS SS SS SB SB SS SS SS SS SS SS BB BB BB BB BB BB BB BB SB SS BB BB BB BB BB BB BB SB BB BB SB SB SB SB SB SB SS SS SS …
BASMJF 4529-249 0 0 2 1722167.73 SS SB SB SB SB SB SS SS SS SS SS SS SB SB SB SB SS SS SS SS SS SB SB SB SB SB SB SS SB SS SS SS SS SS SS SS SB SS SS SS SS SS SS SB SB BB SB SB SB SB SS SS SS SS BB BB BB BB BB SB SB SB SS BB BB SB SB SB SB SB BB BB BB BB BB BB BB BB BB BB SB SS SS SS SS SS SS SS SS SS SS SB SB SB SS SS SS SS SS SS SS SB SB BB BB SB SB SB SB SB SS SB SB SB SB SS SB SB SB SB SB SS …
BASMJF 4529-250 0 0 2 3621892.05 BB BB BB BB BB BB SB SB SB SB SB SB SS SS SS SB SB BB BB BB BB BB SB BB SS SS SS SS SB SB SB SB SS SS SS SS SB SB SS SS SS SS SS BB BB BB BB BB BB BB SB SB SB SB BB BB BB BB BB BB BB SS SB SB SB SB SB SB SB SB SB SB SB SB SB SB SB SB SB SB SB SB SS SS SS SS SS BB BB BB BB BB SB BB BB BB BB BB BB BB BB SB SB BB BB SS SB BB BB BB BB 00 SB 00 BB BB SB SB SB SB SB SB …
BASMJF 4529-251 0 0 2 2659317.59 SB SB SB SB SB BB BB BB BB BB BB BB BB SS SS SS SS SS SS SS SS SS SS SB SB SB SB SS SS SS SS SS SS SS SS SS BB BB BB BB SS SS SS SB SB SS SS SS SB SB SB SB SS SS BB SB SB SB SB SB SB SB SB SS BB BB BB SB BB BB BB BB BB BB BB SS SS SS SS SS BB BB BB BB BB SB SB SS SS SS SS SS SB SB SB SB BB BB BB BB BB SB SB BB BB SB SB SS SS SS SB SB SB SB SB BB BB BB BB BB BB SB …

## Sheet: Table 2
Table 2: Significant associations with aortic lesion size in a Female BALB x SM F2 intercross using PLINK
Chr	Marker	p-value	-log(p)
1	rs3658044	0.01499	1.8242
1	rs13476259	0.005994	2.22228
5	rs6354160	0.002997	2.52331
5	rs3726547	0.007992	2.09734
8	D8Mit50	0.003996	2.39837
10	rs6391751	0.002997	2.52331
10	rs3688351	0.001998	2.6994
17	rs4231494	0.01499	1.8242
