# Supplementary material for: Data on genetic analysis of atherosclerosis identifies a major susceptibility locus in the major histocompatibility complex of mice
Source: Data Brief. 2016 Nov 19;9:1067–9. doi: 10.1016/j.dib.2016.11.058 (PMC5126130; doi:10.1016/j.dib.2016.11.058)
Supplement: Supplementary file 3 — Supplementary material [file mmc3.zip]

Archive with 2 entries (2 files):
- balb_smj_female_aorta_qtl_dib_shi(1).docx
- BALB_SMJ_Female_F2_Aortic_QTL_DIB_Supplemental_Tables(1).xlsx
